# Supplementary material for: The Clinicopathological Significance of the Cyclin D1/E1–Cyclin-Dependent Kinase (CDK2/4/6)–Retinoblastoma (RB1/pRB1) Pathway in Epithelial Ovarian Cancers
Source: Int J Mol Sci. 2024 Apr 5;25(7):4060. doi: 10.3390/ijms25074060 (PMC11012085; doi:10.3390/ijms25074060)
Supplement: Supplementary file 1 [file ijms-25-04060-s001.zip]

Archive with 3 entries (3 files):
- ijms-2918719-revised-Supplementary data 2.xlsx
- Supplementary data 1.xlsx
- Supplementary materials (2)_Revision 1_sm.pdf
