# Supplementary material for: The Clinicopathological Significance of the Cyclin D1/E1–Cyclin-Dependent Kinase (CDK2/4/6)–Retinoblastoma (RB1/pRB1) Pathway in Epithelial Ovarian Cancers
Source: Int J Mol Sci. 2024 Apr 5;25(7):4060. doi: 10.3390/ijms25074060 (PMC11012085; doi:10.3390/ijms25074060)
Supplement: Supplementary file 1 [file ijms-25-04060-s001.zip › ijms-2918719-revised-Supplementary data 2.xlsx]

## Sheet: CDK2
		Genes low in Q1		high Q4	449 genes							Genes high in Q1		low in Q4	1420 genes
		baseMean	log2FoldChange	lfcSE	stat	pvalue	padj					baseMean	log2FoldChange	lfcSE	stat	pvalue	padj
	ENSG00000123374.9	3040.53	-1.1347	0.0626962	-18.0983	3.28391e-73	1.46029e-68	ENSG00000123374.9	CDK2		ENSG00000251791.1	47.0723	3.77029	0.26566	14.1922	1.02462e-45	2.27814e-41	ENSG00000251791.1	SCARNA6
	ENSG00000111602.10	3059.96	-1.13064	0.0965343	-11.7123	1.10231e-31	4.08479e-28	ENSG00000111602.10	TIMELESS		ENSG00000259001.3	252.225	3.74596	0.268386	13.9574	2.83708e-44	4.2053e-40	ENSG00000259001.3	AL355075.4
	ENSG00000198056.12	577.252	-1.06469	0.102598	-10.3773	3.14644e-25	4.82469e-22	ENSG00000198056.12	PRIM1		ENSG00000252010.1	74.9556	3.96805	0.28748	13.8029	2.44941e-43	2.72301e-39	ENSG00000252010.1	SCARNA5
	ENSG00000085840.11	537.274	-1.04537	0.112589	-9.28488	1.61887e-20	1.1611e-17	ENSG00000085840.11	ORC1		ENSG00000274012.1	2702.3	3.15995	0.246935	12.7967	1.71117e-37	1.2682e-33	ENSG00000274012.1	RN7SL2
	ENSG00000276043.3	795.73	-1.06412	0.121876	-8.73118	2.52023e-18	1.17968e-15	ENSG00000276043.3	UHRF1		ENSG00000200087.1	1011.67	3.21792	0.260417	12.3568	4.47606e-35	2.84345e-31	ENSG00000200087.1	SNORA73B
	ENSG00000186185.12	1559.63	-1.00446	0.115864	-8.66933	4.34659e-18	1.87654e-15	ENSG00000186185.12	KIF18B		ENSG00000212232.1	290.152	3.0834	0.251395	12.2652	1.39332e-34	7.74477e-31	ENSG00000212232.1	SNORD17
	ENSG00000175305.15	238.378	-1.07543	0.131547	-8.17523	2.95291e-16	8.58237e-14	ENSG00000175305.15	CCNE2		ENSG00000212283.1	21.0088	2.34737	0.198187	11.8442	2.30509e-32	1.13892e-28	ENSG00000212283.1	SNORD89
	ENSG00000265646.2	11.0657	-1.50021	0.193887	-7.73755	1.01351e-14	1.95103e-12	ENSG00000265646.2	TUFMP1		ENSG00000252835.1	43.1131	2.61006	0.221541	11.7814	4.86812e-32	2.16475e-28	ENSG00000252835.1	SCARNA21
	ENSG00000092853.12	498.997	-1.0439	0.134981	-7.73368	1.04482e-14	1.99404e-12	ENSG00000092853.12	CLSPN		ENSG00000207088.1	38.5452	2.85311	0.243574	11.7135	1.08659e-31	4.08479e-28	ENSG00000207088.1	SNORA7B
	ENSG00000214185.3	10.166	-1.13746	0.14732	-7.72099	1.15433e-14	2.14774e-12	ENSG00000214185.3	XPOTP1		ENSG00000206585.1	109.495	3.79095	0.332843	11.3896	4.71138e-30	1.61158e-26	ENSG00000206585.1	RNVU1-7
	ENSG00000256663.1	28.3139	-1.1013	0.144712	-7.61025	2.73575e-14	4.71524e-12	ENSG00000256663.1	AC112777.1		ENSG00000212402.1	36.3752	3.10227	0.273527	11.3418	8.14952e-30	2.58852e-26	ENSG00000212402.1	SNORA74B
	ENSG00000189057.9	586.138	-1.09785	0.144749	-7.58451	3.33736e-14	5.60021e-12	ENSG00000189057.9	FAM111B		ENSG00000273768.1	50.4723	3.7793	0.333874	11.3196	1.04991e-29	3.11249e-26	ENSG00000273768.1	RF00003
	ENSG00000157851.15	277.395	-3.07602	0.418348	-7.35278	1.94127e-13	2.70609e-11	ENSG00000157851.15	DPYSL5		ENSG00000211459.2	177545	1.40315	0.12576	11.1574	6.58803e-29	1.83098e-25	ENSG00000211459.2	MT-RNR1
	ENSG00000159217.8	251.165	-2.4617	0.334788	-7.35303	1.93769e-13	2.70609e-11	ENSG00000159217.8	IGF2BP1		ENSG00000207445.1	161.214	3.49519	0.315578	11.0755	1.64935e-28	4.31431e-25	ENSG00000207445.1	SNORD15B
	ENSG00000176244.6	234.004	-1.09001	0.149855	-7.27377	3.49587e-13	4.47995e-11	ENSG00000176244.6	ACBD7		ENSG00000199805.1	28.1427	3.2706	0.297696	10.9864	4.4444e-28	1.09796e-24	ENSG00000199805.1	RNU1-134P
	ENSG00000159409.13	19.3337	-2.41584	0.333751	-7.23845	4.5384e-13	5.60593e-11	ENSG00000159409.13	CELF3		ENSG00000251705.1	131.697	3.29849	0.304549	10.8308	2.46121e-27	5.76026e-24	ENSG00000251705.1	RNA5-8SP6
	ENSG00000204624.7	128.002	-2.12271	0.29349	-7.23263	4.73718e-13	5.80311e-11	ENSG00000204624.7	DISP3		ENSG00000277105.1	1409.28	2.05299	0.190523	10.7755	4.49178e-27	9.2466e-24	ENSG00000277105.1
	ENSG00000165891.14	464.332	-1.07554	0.150189	-7.16124	7.99488e-13	9.38038e-11	ENSG00000165891.14	E2F7		ENSG00000206702.1	29.7031	4.28433	0.405001	10.5786	3.74655e-26	7.24355e-23	ENSG00000206702.1	RNU1-11P
	ENSG00000180336.16	75.132	-1.35503	0.191469	-7.07703	1.47278e-12	1.64139e-10	ENSG00000180336.16	MEIOC		ENSG00000201643.1	27.6816	3.22887	0.30589	10.5557	4.78166e-26	8.85963e-23	ENSG00000201643.1	SNORA14A
	ENSG00000163888.3	176.371	-1.37664	0.196251	-7.01467	2.30486e-12	2.45197e-10	ENSG00000163888.3	CAMK2N2		ENSG00000252481.1	42.5288	1.82793	0.174235	10.4912	9.48467e-26	1.65304e-22	ENSG00000252481.1	SCARNA13
	ENSG00000261949.4	13.4744	-2.51416	0.35952	-6.99311	2.68866e-12	2.82646e-10	ENSG00000261949.4	GFY		ENSG00000274735.1	2098.15	1.90369	0.181488	10.4894	9.66518e-26	1.65304e-22	ENSG00000274735.1
	ENSG00000233673.5	5.69451	-1.7341	0.250158	-6.93202	4.1488e-12	4.16453e-10	ENSG00000233673.5	ANAPC1P1		ENSG00000202198.1	20017.6	2.69694	0.258296	10.4413	1.60665e-25	2.55158e-22	ENSG00000202198.1	RF00100
	ENSG00000227640.2	11.8555	-2.70023	0.394195	-6.84998	7.38625e-12	6.94401e-10	ENSG00000227640.2	SOX21-AS1		ENSG00000263740.2	29.9727	2.5226	0.241577	10.4422	1.59023e-25	2.55158e-22	ENSG00000263740.2	RN7SL4P
	ENSG00000198885.8	155.644	-1.10181	0.16364	-6.73318	1.66e-11	1.46172e-09	ENSG00000198885.8	ITPRIPL1		ENSG00000275530.1	914.037	1.98436	0.192343	10.3168	5.916e-25	8.76909e-22	ENSG00000275530.1
	ENSG00000128578.8	97.944	-1.12466	0.170386	-6.60069	4.09239e-11	3.24965e-09	ENSG00000128578.8	STRIP2		ENSG00000207175.1	48.8717	3.30196	0.320231	10.3112	6.27386e-25	8.99955e-22	ENSG00000207175.1	RNU1-67P
	ENSG00000279692.1	26.0351	-1.58911	0.24098	-6.59436	4.27104e-11	3.34964e-09	ENSG00000279692.1	AC110285.7		ENSG00000225840.2	3712.99	2.33121	0.226547	10.2902	7.80338e-25	1.08438e-21	ENSG00000225840.2	AC010970.1
	ENSG00000262703.1	6.20128	-1.34189	0.205352	-6.53459	6.37851e-11	4.81562e-09	ENSG00000262703.1	AC009121.1		ENSG00000270722.1	43.899	3.71942	0.363449	10.2337	1.40109e-24	1.88798e-21	ENSG00000270722.1	RF00003
	ENSG00000086159.11	201.151	-1.67148	0.257263	-6.49716	8.18499e-11	5.93752e-09	ENSG00000086159.11	AQP6		ENSG00000207181.1	49.0918	2.97858	0.294922	10.0995	5.54972e-24	7.25838e-21	ENSG00000207181.1	SNORA14B
	ENSG00000270977.1	47.8706	-1.07003	0.165751	-6.45563	1.0777e-10	7.61895e-09	ENSG00000270977.1	AC015849.5		ENSG00000206596.1	17.118	3.94378	0.392231	10.0548	8.75426e-24	1.11224e-20	ENSG00000206596.1	RNU1-27P
	ENSG00000116983.11	53.7452	-1.66289	0.259118	-6.41751	1.38523e-10	9.53539e-09	ENSG00000116983.11	HPCAL4		ENSG00000221716.1	102.473	2.46519	0.247242	9.97075	2.04683e-23	2.52829e-20	ENSG00000221716.1	SNORA11
	ENSG00000135519.6	708.52	-1.40972	0.220726	-6.38672	1.69482e-10	1.15414e-08	ENSG00000135519.6	KCNH3		ENSG00000238795.1	43.2975	1.62892	0.164495	9.90256	4.05756e-23	4.87653e-20	ENSG00000238795.1	SCARNA12
	ENSG00000187122.15	111.595	-1.67014	0.267962	-6.23276	4.58287e-10	2.73545e-08	ENSG00000187122.15	SLIT1		ENSG00000275538.1	14.1507	2.96365	0.30043	9.8647	5.92111e-23	6.92895e-20	ENSG00000275538.1	RNVU1-19
	ENSG00000137261.12	119.913	-1.42798	0.231234	-6.17546	6.59697e-10	3.79993e-08	ENSG00000137261.12	KIAA0319		ENSG00000266019.1	62.8335	2.01608	0.205242	9.82297	8.96621e-23	1.02233e-19	ENSG00000266019.1	MIR3609
	ENSG00000125285.5	18.54	-2.40047	0.39017	-6.15238	7.63305e-10	4.31208e-08	ENSG00000125285.5	SOX21		ENSG00000200434.1	44.9575	3.59252	0.369026	9.73514	2.13517e-22	2.37366e-19	ENSG00000200434.1	RNA5-8SP2
	ENSG00000226650.5	5.22993	-1.06977	0.17468	-6.12417	9.11551e-10	5.05422e-08	ENSG00000226650.5	KIF4B		ENSG00000278771.1	46.0423	2.61691	0.270289	9.68192	3.59889e-22	3.9033e-19	ENSG00000278771.1	RN7SL3
	ENSG00000164112.11	31.7855	-1.43546	0.234641	-6.11767	9.49524e-10	5.22567e-08	ENSG00000164112.11	TMEM155		ENSG00000199836.1	9.9174	3.10663	0.323144	9.61376	6.99491e-22	7.40595e-19	ENSG00000199836.1	RNU1-47P
	ENSG00000167723.13	67.9241	-1.41553	0.231808	-6.10645	1.01873e-09	5.54477e-08	ENSG00000167723.13	TRPV3		ENSG00000201185.1	52.3677	3.37912	0.351713	9.60761	7.425e-22	7.67849e-19	ENSG00000201185.1	RNA5SP202
	ENSG00000219073.6	3.97268	-2.43437	0.399104	-6.0996	1.06331e-09	5.76625e-08	ENSG00000219073.6	CELA3B		ENSG00000239437.3	12.0405	2.63324	0.274849	9.58069	9.64014e-22	9.74268e-19	ENSG00000239437.3	RN7SL752P
	ENSG00000271013.1	18.0726	-1.08009	0.177783	-6.07531	1.2375e-09	6.64601e-08	ENSG00000271013.1	LRRC37A9P		ENSG00000265735.2	25.354	2.55018	0.266928	9.55382	1.25004e-21	1.23526e-18	ENSG00000265735.2	RN7SL5P
	ENSG00000159164.8	703.077	-1.04021	0.176207	-5.90336	3.56164e-09	1.67243e-07	ENSG00000159164.8	SV2A		ENSG00000254772.8	214.671	1.26423	0.133108	9.49777	2.14426e-21	2.07284e-18	ENSG00000254772.8	EEF1G
	ENSG00000053524.10	45.4412	-1.02592	0.17426	-5.88727	3.9263e-09	1.8263e-07	ENSG00000053524.10	MCF2L2		ENSG00000269900.3	13.9975	2.99568	0.315668	9.48996	2.31115e-21	2.18665e-18	ENSG00000269900.3	RMRP
	ENSG00000228168.1	36.7452	-1.36572	0.232947	-5.86279	4.55159e-09	2.0866e-07	ENSG00000228168.1	HNRNPA1P21		ENSG00000201793.1	7.90083	2.42803	0.256628	9.46125	3.04282e-21	2.81892e-18	ENSG00000201793.1	RN7SKP9
	ENSG00000267886.1	100.188	-1.0833	0.185696	-5.83375	5.41965e-09	2.41001e-07	ENSG00000267886.1	AC074135.1		ENSG00000206737.1	67.3316	4.67553	0.496021	9.42608	4.2572e-21	3.86346e-18	ENSG00000206737.1	RNVU1-18
	ENSG00000173809.14	139.118	-1.79977	0.308884	-5.82667	5.65435e-09	2.50358e-07	ENSG00000173809.14	TDRD12		ENSG00000206588.1	7.19734	3.3386	0.354458	9.41887	4.5598e-21	4.0553e-18	ENSG00000206588.1	RNU1-28P
	ENSG00000115297.10	19.7974	-1.7546	0.301678	-5.81616	6.02153e-09	2.64329e-07	ENSG00000115297.10	TLX2		ENSG00000156467.8	13539.5	1.04638	0.111215	9.40866	5.02497e-21	4.38138e-18	ENSG00000156467.8	UQCRB
	ENSG00000250927.1	6.1499	-1.40499	0.244508	-5.74622	9.12609e-09	3.81768e-07	ENSG00000250927.1	MESTP3		ENSG00000220749.4	369.331	1.24111	0.131969	9.40451	5.22747e-21	4.47029e-18	ENSG00000220749.4	RPL21P28
	ENSG00000011332.18	238.688	-1.30235	0.227349	-5.72841	1.01375e-08	4.17404e-07	ENSG00000011332.18	DPF1		ENSG00000125691.11	47099.4	1.22108	0.130056	9.38887	6.06489e-21	5.08855e-18	ENSG00000125691.11	RPL23
	ENSG00000270872.2	26.7237	-1.06689	0.187591	-5.6873	1.29061e-08	5.18437e-07	ENSG00000270872.2	SRGAP2D		ENSG00000201998.1	16.3268	2.77078	0.295191	9.38639	6.20898e-21	5.11298e-18	ENSG00000201998.1	SNORA23
	ENSG00000258077.2	2.45701	-2.1841	0.385107	-5.67142	1.41618e-08	5.64797e-07	ENSG00000258077.2	AC078923.1		ENSG00000227081.5	2488.47	1.53589	0.163765	9.37862	6.68403e-21	5.4041e-18	ENSG00000227081.5	AC005912.1
	ENSG00000165349.10	127.3	-1.61787	0.285783	-5.66118	1.5034e-08	5.95308e-07	ENSG00000165349.10	SLC7A3		ENSG00000212607.1	21.5306	1.83513	0.196667	9.33115	1.04727e-20	8.17014e-18	ENSG00000212607.1	SNORA3B
	ENSG00000227344.2	2.79154	-1.16757	0.206663	-5.64966	1.60765e-08	6.3153e-07	ENSG00000227344.2	HAUS6P1		ENSG00000222489.1	19.3998	2.98392	0.320314	9.3156	1.21262e-20	9.29703e-18	ENSG00000222489.1	SNORA79B
	ENSG00000274588.1	88.7188	-2.14327	0.383707	-5.58571	2.32748e-08	8.69734e-07	ENSG00000274588.1	DGKK		ENSG00000207205.1	19.8215	3.39965	0.36506	9.31258	1.24763e-20	9.40329e-18	ENSG00000207205.1	RNVU1-15
	ENSG00000136231.12	705.515	-1.7177	0.307529	-5.5855	2.33033e-08	8.69835e-07	ENSG00000136231.12	IGF2BP3		ENSG00000201966.1	14.0929	4.58278	0.493054	9.29468	1.47647e-20	1.09426e-17	ENSG00000201966.1	RNA5-8SP4
	ENSG00000055732.11	508.468	-1.10797	0.199189	-5.56244	2.66034e-08	9.77684e-07	ENSG00000055732.11	MCOLN3		ENSG00000206965.1	7.21329	2.27469	0.244797	9.29214	1.51222e-20	1.10238e-17	ENSG00000206965.1	RNU6-5P
	ENSG00000169213.6	263.842	-1.21595	0.218674	-5.56058	2.68886e-08	9.8735e-07	ENSG00000169213.6	RAB3B		ENSG00000281181.1	258.199	2.4512	0.264121	9.28061	1.68518e-20	1.18947e-17	ENSG00000281181.1	FP236383.3
	ENSG00000214796.7	66.8402	-1.27479	0.229387	-5.55736	2.7388e-08	1.00321e-06	ENSG00000214796.7	AC098934.1		ENSG00000239899.3	12.2872	2.19161	0.236893	9.2515	2.21367e-20	1.51728e-17	ENSG00000239899.3	RN7SL674P
	ENSG00000231690.2	5.80967	-1.38641	0.249661	-5.55316	2.80557e-08	1.02344e-06	ENSG00000231690.2	LINC00574		ENSG00000226360.5	1308.45	1.24535	0.134614	9.2513	2.21784e-20	1.51728e-17	ENSG00000226360.5	RPL10AP6
	ENSG00000230356.1	2.97622	-1.19226	0.216416	-5.50912	3.60623e-08	1.28187e-06	ENSG00000230356.1	NCAPD2P1		ENSG00000164729.7	7.82548	2.33285	0.252594	9.23557	2.5692e-20	1.73102e-17	ENSG00000164729.7	SLC35G3
	ENSG00000230246.6	4.43817	-2.41687	0.438718	-5.50895	3.60976e-08	1.2821e-06	ENSG00000230246.6	SPATA31C1		ENSG00000252906.1	9.4534	3.07833	0.335499	9.17538	4.49995e-20	2.98663e-17	ENSG00000252906.1	SCARNA3
	ENSG00000188897.7	70.8668	-1.00975	0.183464	-5.50383	3.71638e-08	1.31527e-06	ENSG00000188897.7	AC099489.1		ENSG00000156482.9	58578.6	1.00792	0.110027	9.16062	5.16015e-20	3.37444e-17	ENSG00000156482.9	RPL30
	ENSG00000278635.1	31.2492	-1.13874	0.207036	-5.5002	3.79363e-08	1.33992e-06	ENSG00000278635.1	AC141557.2		ENSG00000207110.1	26.5365	2.13075	0.232671	9.15779	5.29721e-20	3.41386e-17	ENSG00000207110.1	RNU1-106P
	ENSG00000214039.7	5.61511	-2.17532	0.396675	-5.48388	4.16096e-08	1.45578e-06	ENSG00000214039.7	LINC02418		ENSG00000200312.1	27.3177	2.47969	0.270887	9.15399	5.48682e-20	3.48554e-17	ENSG00000200312.1	RN7SKP255
	ENSG00000129159.6	26.2781	-1.46468	0.270592	-5.41287	6.20228e-08	2.06557e-06	ENSG00000129159.6	KCNC1		ENSG00000278588.1	27.9991	2.26863	0.248337	9.13527	6.52468e-20	4.02971e-17	ENSG00000278588.1	HIST1H2BI
	ENSG00000255753.1	10.8869	-1.14793	0.212727	-5.39628	6.80377e-08	2.23945e-06	ENSG00000255753.1	AC009533.2		ENSG00000274210.1	30.833	2.41276	0.264087	9.13622	6.46719e-20	4.02971e-17	ENSG00000274210.1	RF00003
	ENSG00000158164.6	194.119	-1.59437	0.295734	-5.39122	6.99816e-08	2.29156e-06	ENSG00000158164.6	TMSB15A		ENSG00000212605.1	3.70036	3.46577	0.379511	9.1322	6.7119e-20	4.08856e-17	ENSG00000212605.1	RNU1-56P
	ENSG00000259614.2	2.34393	-1.08969	0.202191	-5.3894	7.06951e-08	2.30644e-06	ENSG00000259614.2	AC087477.6		ENSG00000274618.1	23.3491	2.59999	0.284868	9.12699	7.0433e-20	4.23245e-17	ENSG00000274618.1	HIST1H4F
	ENSG00000171804.8	54.2298	-1.83317	0.340758	-5.37968	7.46191e-08	2.42378e-06	ENSG00000171804.8	WDR87		ENSG00000200176.1	13.1691	4.10122	0.450136	9.11108	8.15696e-20	4.83632e-17	ENSG00000200176.1	RNU1-19P
	ENSG00000134569.8	983.139	-1.41174	0.263547	-5.3567	8.47578e-08	2.70957e-06	ENSG00000134569.8	LRP4		ENSG00000200785.1	7.18187	2.40341	0.265175	9.06349	1.26342e-19	7.39235e-17	ENSG00000200785.1	SNORD8
	ENSG00000260105.5	23.8336	-1.51425	0.284358	-5.32515	1.00871e-07	3.17222e-06	ENSG00000260105.5	AOC4P		ENSG00000200204.1	10.5463	5.04983	0.55821	9.04646	1.47673e-19	8.5282e-17	ENSG00000200204.1	RNU1-22P
	ENSG00000167941.2	44.8786	-1.61444	0.304315	-5.30518	1.12563e-07	3.50278e-06	ENSG00000167941.2	SOST		ENSG00000239002.3	77.2438	2.01974	0.223854	9.02256	1.83747e-19	1.04755e-16	ENSG00000239002.3	SCARNA10
	ENSG00000165066.12	19.9253	-1.8013	0.340527	-5.28974	1.2249e-07	3.76686e-06	ENSG00000165066.12	NKX6-3		ENSG00000168298.5	194.906	1.81557	0.201362	9.01644	1.94308e-19	1.09373e-16	ENSG00000168298.5	HIST1H1E
	ENSG00000234115.2	11.8759	-1.39801	0.264339	-5.28872	1.23178e-07	3.78019e-06	ENSG00000234115.2	AL138878.2		ENSG00000202538.1	629.451	3.07675	0.342527	8.98249	2.64699e-19	1.47133e-16	ENSG00000202538.1	RNU4-2
	ENSG00000274569.1	2.30212	-1.33483	0.252551	-5.2854	1.25431e-07	3.83873e-06	ENSG00000274569.1	AC024884.1		ENSG00000108107.11	162685	1.07127	0.119535	8.96198	3.18908e-19	1.75077e-16	ENSG00000108107.11	RPL28
	ENSG00000260903.2	65.9786	-1.4166	0.268195	-5.28197	1.278e-07	3.90584e-06	ENSG00000260903.2	XKR7		ENSG00000146066.2	9409.7	1.08114	0.120711	8.95646	3.35257e-19	1.81807e-16	ENSG00000146066.2	HIGD2A
	ENSG00000133124.11	10.3951	-1.88376	0.358381	-5.25631	1.46973e-07	4.40454e-06	ENSG00000133124.11	IRS4		ENSG00000200792.1	3.2286	2.57666	0.287946	8.94842	3.60621e-19	1.93206e-16	ENSG00000200792.1	SNORA80A
	ENSG00000134762.15	644.553	-1.51989	0.289415	-5.25161	1.50777e-07	4.49527e-06	ENSG00000134762.15	DSC3		ENSG00000239776.2	322.481	1.75843	0.19693	8.92921	4.29079e-19	2.27146e-16	ENSG00000239776.2
	ENSG00000274286.1	286.756	-1.19958	0.228542	-5.24881	1.53088e-07	4.55656e-06	ENSG00000274286.1	ADRA2B		ENSG00000200488.1	47.653	2.42309	0.272881	8.87966	6.70645e-19	3.5085e-16	ENSG00000200488.1	RN7SKP203
	ENSG00000080644.14	44.2753	-1.28521	0.245282	-5.23972	1.60817e-07	4.75165e-06	ENSG00000080644.14	CHRNA3		ENSG00000244642.3	8.12179	2.43814	0.275853	8.83855	9.69708e-19	5.01407e-16	ENSG00000244642.3	RN7SL396P
	ENSG00000214402.6	131.579	-1.538	0.294326	-5.22551	1.73672e-07	5.09087e-06	ENSG00000214402.6	LCNL1		ENSG00000207322.1	14.5118	4.71092	0.536409	8.78232	1.60136e-18	8.18499e-16	ENSG00000207322.1	RNU1-89P
	ENSG00000149926.12	40.6938	-1.09354	0.209421	-5.22173	1.77262e-07	5.18925e-06	ENSG00000149926.12	FAM57B		ENSG00000275379.1	52.7893	2.25672	0.257332	8.76968	1.79174e-18	8.95224e-16	ENSG00000275379.1	HIST1H3I
	ENSG00000171772.14	12.6807	-1.95144	0.379199	-5.14623	2.65778e-07	7.36395e-06	ENSG00000171772.14	SYCE1		ENSG00000201428.1	14.0342	2.25942	0.258456	8.74202	2.28969e-18	1.13131e-15	ENSG00000201428.1	RN7SKP71
	ENSG00000182040.7	52.1224	-1.20626	0.235901	-5.11344	3.16348e-07	8.5829e-06	ENSG00000182040.7	USH1G		ENSG00000200959.1	3.41159	3.0355	0.347498	8.73531	2.42982e-18	1.17445e-15	ENSG00000200959.1	SNORA74A
	ENSG00000137285.9	840.745	-1.85722	0.364251	-5.09873	3.4194e-07	9.17646e-06	ENSG00000137285.9	TUBB2B		ENSG00000177954.10	88380.5	1.13262	0.129685	8.73364	2.466e-18	1.17912e-15	ENSG00000177954.10	RPS27
	ENSG00000220884.2	11.6673	-1.07206	0.210862	-5.08418	3.69222e-07	9.83012e-06	ENSG00000220884.2	MESTP1		ENSG00000170906.14	6737.47	1.14729	0.131533	8.7224	2.72369e-18	1.24863e-15	ENSG00000170906.14	NDUFA3
	ENSG00000196796.5	5.90598	-1.19778	0.235603	-5.08389	3.69777e-07	9.83012e-06	ENSG00000196796.5	NPIPB10P		ENSG00000212664.5	256.024	1.29866	0.148931	8.71988	2.78496e-18	1.26369e-15	ENSG00000212664.5	AC064799.1
	ENSG00000213997.3	7.82644	-1.02286	0.201638	-5.07272	3.92166e-07	1.03556e-05	ENSG00000213997.3	PGAM1P7		ENSG00000133112.15	164841	1.01838	0.117334	8.67936	3.98002e-18	1.75231e-15	ENSG00000133112.15	TPT1
	ENSG00000119946.10	68.9067	-1.39515	0.276616	-5.04365	4.56732e-07	1.1905e-05	ENSG00000119946.10	CNNM1		ENSG00000275110.1	17.2893	2.01421	0.232264	8.67205	4.24404e-18	1.85023e-15	ENSG00000275110.1	MIR6087
	ENSG00000228626.1	2.95337	-2.0192	0.400415	-5.04276	4.58867e-07	1.19408e-05	ENSG00000228626.1	AC245100.3		ENSG00000166441.11	86721.1	1.0862	0.125371	8.66389	4.55928e-18	1.94944e-15	ENSG00000166441.11	RPL27A
	ENSG00000137960.5	118.608	-1.28363	0.254882	-5.03618	4.7492e-07	1.23285e-05	ENSG00000137960.5	GIPC2		ENSG00000109475.15	28562.3	1.08684	0.126	8.62574	6.36813e-18	2.67149e-15	ENSG00000109475.15	RPL34
	ENSG00000233589.1	4.40234	-1.08524	0.215605	-5.03347	4.81676e-07	1.24893e-05	ENSG00000233589.1	AL138789.1		ENSG00000239183.1	9.75297	2.44469	0.283614	8.61979	6.70782e-18	2.78769e-15	ENSG00000239183.1	SNORA84
	ENSG00000144355.13	9.90356	-1.52273	0.305093	-4.99102	6.00617e-07	1.51065e-05	ENSG00000144355.13	DLX1		ENSG00000275877.1	56.0516	3.49091	0.406041	8.59742	8.15281e-18	3.35685e-15	ENSG00000275877.1	RF00002
	ENSG00000225472.1	15.7448	-1.54995	0.310702	-4.98854	6.08385e-07	1.52932e-05	ENSG00000225472.1	AL136366.1		ENSG00000108298.8	74289.7	1.02164	0.119066	8.58048	9.44789e-18	3.81935e-15	ENSG00000108298.8	RPL19
	ENSG00000144406.17	35.9055	-1.31666	0.264236	-4.98288	6.26462e-07	1.57032e-05	ENSG00000144406.17	UNC80		ENSG00000238961.1	53.3761	2.34098	0.273713	8.55269	1.20252e-17	4.77444e-15	ENSG00000238961.1	SNORA47
	ENSG00000261963.2	18.2492	-1.20628	0.243345	-4.95706	7.15663e-07	1.76703e-05	ENSG00000261963.2	CCDC92B		ENSG00000110700.5	33446.1	1.0099	0.118285	8.53786	1.36728e-17	5.38055e-15	ENSG00000110700.5	RPS13
	ENSG00000175093.4	148.444	-1.50224	0.30347	-4.95022	7.41308e-07	1.82124e-05	ENSG00000175093.4	SPSB4		ENSG00000188243.11	5796.83	1.0542	0.123725	8.52044	1.58952e-17	6.20026e-15	ENSG00000188243.11	COMMD6
	ENSG00000142700.10	14.6734	-1.64427	0.332249	-4.94891	7.46308e-07	1.8315e-05	ENSG00000142700.10	DMRTA2		ENSG00000240869.3	9.65817	2.24442	0.263529	8.51678	1.64045e-17	6.34327e-15	ENSG00000240869.3	RN7SL128P
	ENSG00000255014.1	1.8032	-1.08742	0.221012	-4.92019	8.6461e-07	2.085e-05	ENSG00000255014.1	ARL6IP1P3		ENSG00000182774.9	100295	1.10297	0.129652	8.50715	1.78262e-17	6.83358e-15	ENSG00000182774.9	RPS17
	ENSG00000186790.5	19.624	-1.34317	0.273728	-4.90696	9.25008e-07	2.20435e-05	ENSG00000186790.5	FOXE3		ENSG00000220842.6	529.743	1.23295	0.145144	8.49464	1.98541e-17	7.48197e-15	ENSG00000220842.6	RPL21P16
	ENSG00000260139.5	19.7321	-1.11924	0.228164	-4.90542	9.32269e-07	2.21928e-05	ENSG00000260139.5	CSPG4P13		ENSG00000277775.1	68.9005	1.99232	0.235918	8.44495	3.04184e-17	1.11789e-14	ENSG00000277775.1	HIST1H3F
	ENSG00000122025.13	24.7983	-1.12811	0.230529	-4.89359	9.90142e-07	2.33084e-05	ENSG00000122025.13	FLT3		ENSG00000184612.8	34.6405	1.00723	0.119383	8.43698	3.25646e-17	1.1773e-14	ENSG00000184612.8	RPL7P26
	ENSG00000214872.7	121.098	-1.04364	0.213492	-4.88841	1.01651e-06	2.38032e-05	ENSG00000214872.7	SMTNL1		ENSG00000226084.5	307.37	1.21607	0.145019	8.38558	5.04746e-17	1.75352e-14	ENSG00000226084.5	AC113935.1
	ENSG00000181418.7	29.1206	-1.03406	0.211945	-4.87893	1.06663e-06	2.48071e-05	ENSG00000181418.7	DDN		ENSG00000130255.11	38921.5	1.11328	0.132913	8.37597	5.47706e-17	1.87349e-14	ENSG00000130255.11	RPL36
	ENSG00000154646.7	12.8579	-1.354	0.277588	-4.87772	1.07318e-06	2.49463e-05	ENSG00000154646.7	TMPRSS15		ENSG00000276924.1	927.729	1.35373	0.16223	8.34452	7.15032e-17	2.42718e-14	ENSG00000276924.1
	ENSG00000272512.1	125.728	-1.02282	0.209783	-4.8756	1.08479e-06	2.51898e-05	ENSG00000272512.1	AL645608.8		ENSG00000234741.6	18895.9	1.21913	0.146194	8.33913	7.48377e-17	2.52112e-14	ENSG00000234741.6	GAS5
	ENSG00000243584.1	22.4612	-1.0603	0.217857	-4.86694	1.13341e-06	2.60873e-05	ENSG00000243584.1	AC068769.1		ENSG00000201227.1	17.236	4.27108	0.512499	8.33383	7.8271e-17	2.61696e-14	ENSG00000201227.1
	ENSG00000267245.1	1.95739	-2.13369	0.44015	-4.84765	1.24934e-06	2.83158e-05	ENSG00000267245.1	AC008805.1		ENSG00000161281.9	182.38	1.15304	0.138914	8.30042	1.03748e-16	3.44289e-14	ENSG00000161281.9	COX7A1
	ENSG00000126950.7	220.804	-1.08324	0.224087	-4.83403	1.33798e-06	3.00966e-05	ENSG00000126950.7	TMEM35A		ENSG00000236439.4	311.177	1.20457	0.145541	8.27649	1.26864e-16	4.12223e-14	ENSG00000236439.4	AC099336.2
	ENSG00000262921.1	1.97103	-1.51567	0.313934	-4.82799	1.3792e-06	3.08814e-05	ENSG00000262921.1	AC118754.2		ENSG00000207005.1	2.34936	2.78593	0.336613	8.27636	1.27e-16	4.12223e-14	ENSG00000207005.1	RNU1-2
	ENSG00000259974.2	25.1894	-1.84103	0.381563	-4.82497	1.40026e-06	3.13056e-05	ENSG00000259974.2	LINC00261		ENSG00000186198.3	37.4843	2.10814	0.255194	8.26092	1.44556e-16	4.62455e-14	ENSG00000186198.3	SLC51B
	ENSG00000164007.9	189.411	-1.99924	0.414767	-4.82015	1.43447e-06	3.19259e-05	ENSG00000164007.9	CLDN19		ENSG00000277157.1	42.5976	1.78384	0.216008	8.25825	1.47829e-16	4.69547e-14	ENSG00000277157.1	HIST1H4D
	ENSG00000230294.4	11.0513	-2.0501	0.425439	-4.81879	1.4443e-06	3.21287e-05	ENSG00000230294.4	LINC02370		ENSG00000250321.1	226.097	1.3947	0.169031	8.25117	1.56845e-16	4.94651e-14	ENSG00000250321.1	AC079140.2
	ENSG00000205922.4	9.15833	-1.42259	0.295769	-4.8098	1.51081e-06	3.33909e-05	ENSG00000205922.4	ONECUT3		ENSG00000185641.6	913.284	1.17084	0.142324	8.22658	1.92631e-16	6.00225e-14	ENSG00000185641.6	AC034236.1
	ENSG00000119973.4	1.80362	-1.99575	0.416116	-4.79614	1.61751e-06	3.53626e-05	ENSG00000119973.4	PRLHR		ENSG00000208892.1	7.75514	3.39164	0.41229	8.22634	1.9302e-16	6.00225e-14	ENSG00000208892.1	SNORA49
	ENSG00000250292.1	8.74119	-1.74515	0.366809	-4.75766	1.95852e-06	4.16307e-05	ENSG00000250292.1	AC093844.1		ENSG00000234742.1	149.694	1.22688	0.149212	8.2224	1.99477e-16	6.15995e-14	ENSG00000234742.1	AC144530.1
	ENSG00000128564.6	45.3349	-1.00122	0.210717	-4.75147	2.01948e-06	4.27222e-05	ENSG00000128564.6	VGF		ENSG00000254911.3	38.6616	1.45748	0.177459	8.21306	2.15628e-16	6.61279e-14	ENSG00000254911.3	SCARNA9
	ENSG00000257331.1	1.43116	-1.14444	0.241273	-4.74333	2.10233e-06	4.42017e-05	ENSG00000257331.1	RACGAP1P		ENSG00000206820.1	5.89648	4.66726	0.569163	8.20022	2.3995e-16	7.16115e-14	ENSG00000206820.1	RNU1-138P
	ENSG00000170454.5	13.4804	-1.89542	0.400123	-4.73709	2.16812e-06	4.54131e-05	ENSG00000170454.5	KRT75		ENSG00000184270.4	21.042	2.00519	0.24501	8.18411	2.74318e-16	8.07838e-14	ENSG00000184270.4	HIST2H2AB
	ENSG00000270926.1	3.51446	-1.22159	0.258097	-4.73304	2.21181e-06	4.62627e-05	ENSG00000270926.1	AC008013.3		ENSG00000251898.1	10.1061	2.71794	0.332319	8.17873	2.86859e-16	8.39215e-14	ENSG00000251898.1	SCARNA11
	ENSG00000115290.8	157.756	-1.08526	0.229302	-4.7329	2.21339e-06	4.6274e-05	ENSG00000115290.8	GRB14		ENSG00000252213.1	3.95888	2.33401	0.2857	8.16947	3.09756e-16	8.94431e-14	ENSG00000252213.1	SNORA74D
	ENSG00000222030.1	3.27583	-2.46415	0.520896	-4.73061	2.2385e-06	4.67112e-05	ENSG00000222030.1	LINC01793		ENSG00000225091.3	17.9303	1.60712	0.196756	8.16808	3.13333e-16	8.98921e-14	ENSG00000225091.3	SNORA71A
	ENSG00000224809.2	1.86675	-1.62224	0.342999	-4.72959	2.2497e-06	4.68984e-05	ENSG00000224809.2	BEND3P2		ENSG00000137970.7	1126.68	1.0773	0.132177	8.15044	3.626e-16	1.02051e-13	ENSG00000137970.7	RPL7P9
	ENSG00000253092.1	2.47438	-1.1782	0.249567	-4.72099	2.34699e-06	4.86555e-05	ENSG00000253092.1	RF01241		ENSG00000265936.1	36.2019	1.29175	0.158768	8.13611	4.08182e-16	1.14157e-13	ENSG00000265936.1	AC091042.1
	ENSG00000185269.10	568.962	-1.30256	0.277218	-4.69868	2.61854e-06	5.35116e-05	ENSG00000185269.10	NOTUM		ENSG00000206629.1	9.68356	4.91521	0.604251	8.13439	4.14022e-16	1.14352e-13	ENSG00000206629.1	RNU1-63P
	ENSG00000187627.13	5.74911	-1.05869	0.22542	-4.69653	2.64624e-06	5.40281e-05	ENSG00000187627.13	RGPD1		ENSG00000200296.1	16.5765	4.69888	0.577635	8.13469	4.12984e-16	1.14352e-13	ENSG00000200296.1	RNU1-83P
	ENSG00000131914.9	13.3217	-1.40656	0.299518	-4.69608	2.65208e-06	5.40992e-05	ENSG00000131914.9	LIN28A		ENSG00000167526.12	121937	1.06078	0.13046	8.13104	4.25625e-16	1.16832e-13	ENSG00000167526.12	RPL13
	ENSG00000150893.10	159.865	-1.52747	0.326751	-4.67471	2.94372e-06	5.9312e-05	ENSG00000150893.10	FREM2		ENSG00000200354.1	4.97985	2.50962	0.310121	8.09241	5.84958e-16	1.58609e-13	ENSG00000200354.1	SNORA71D
	ENSG00000260776.4	11.6343	-1.27558	0.273192	-4.66917	3.02419e-06	6.05765e-05	ENSG00000260776.4	AC104758.3		ENSG00000124575.6	82.262	1.71729	0.212275	8.08995	5.96883e-16	1.60862e-13	ENSG00000124575.6	HIST1H1D
	ENSG00000231274.5	15.1588	-1.22543	0.262812	-4.66274	3.12024e-06	6.21365e-05	ENSG00000231274.5	SBK3		ENSG00000264063.1	12.5781	2.65454	0.328638	8.07741	6.61594e-16	1.76166e-13	ENSG00000264063.1	MIR3687-2
	ENSG00000266560.4	3.92176	-1.7872	0.383426	-4.66114	3.14468e-06	6.25391e-05	ENSG00000266560.4	MAGEA10-MAGEA5		ENSG00000186010.17	3535.12	1.02217	0.126728	8.06586	7.27205e-16	1.92484e-13	ENSG00000186010.17	NDUFA13
	ENSG00000139219.16	577.416	-1.71912	0.369382	-4.65405	3.25478e-06	6.44407e-05	ENSG00000139219.16	COL2A1		ENSG00000164587.10	82484.2	1.0624	0.131881	8.05575	7.89958e-16	2.06635e-13	ENSG00000164587.10	RPS14
	ENSG00000152192.7	7.5374	-1.40778	0.304023	-4.63052	3.64757e-06	7.10159e-05	ENSG00000152192.7	POU4F1		ENSG00000276966.1	103.363	1.58276	0.196771	8.0437	8.71673e-16	2.24055e-13	ENSG00000276966.1	HIST1H4E
	ENSG00000115194.9	30.2873	-1.26484	0.273277	-4.62844	3.68433e-06	7.16061e-05	ENSG00000115194.9	SLC30A3		ENSG00000177600.7	72976.8	1.04045	0.129573	8.02987	9.75779e-16	2.49373e-13	ENSG00000177600.7	RPLP2
	ENSG00000187416.10	10.9244	-1.31785	0.285402	-4.61753	3.88338e-06	7.50157e-05	ENSG00000187416.10	LHFPL3		ENSG00000240231.1	50.5093	1.30137	0.162366	8.01502	1.10119e-15	2.76653e-13	ENSG00000240231.1	RPS27P29
	ENSG00000231817.6	1.39696	-2.37758	0.51551	-4.6121	3.98626e-06	7.68695e-05	ENSG00000231817.6	LINC01198		ENSG00000137818.10	136222	1.05195	0.131998	7.96941	1.5943e-15	3.89534e-13	ENSG00000137818.10	RPLP1
	ENSG00000149948.12	3455.57	-1.33928	0.290841	-4.60486	4.12746e-06	7.92829e-05	ENSG00000149948.12	HMGA2		ENSG00000275126.1	12.401	2.41625	0.303501	7.96128	1.70275e-15	4.1151e-13	ENSG00000275126.1	HIST1H4L
	ENSG00000225603.3	3.93407	-1.009	0.219343	-4.60011	4.22272e-06	8.06576e-05	ENSG00000225603.3	AC244394.1		ENSG00000256642.1	4.24331	2.0793	0.26134	7.95629	1.77269e-15	4.26097e-13	ENSG00000256642.1	LINC00273
	ENSG00000147255.16	230.644	-1.06604	0.232225	-4.59054	4.42102e-06	8.39427e-05	ENSG00000147255.16	IGSF1		ENSG00000277893.1	70.7595	2.70214	0.340104	7.94504	1.94122e-15	4.64098e-13	ENSG00000277893.1	SRD5A2
	ENSG00000183908.5	880.597	-1.30218	0.283876	-4.58714	4.4936e-06	8.5139e-05	ENSG00000183908.5	LRRC55		ENSG00000225067.4	92.3875	1.06692	0.134326	7.94275	1.9775e-15	4.67743e-13	ENSG00000225067.4	RPL23AP2
	ENSG00000126583.9	176.691	-1.37094	0.299503	-4.57738	4.70829e-06	8.81922e-05	ENSG00000126583.9	PRKCG		ENSG00000207233.1	5.3538	2.4542	0.308973	7.94307	1.97235e-15	4.67743e-13	ENSG00000207233.1	SNORA37
	ENSG00000280298.1	8.35604	-1.68961	0.36944	-4.57345	4.79766e-06	8.96396e-05	ENSG00000280298.1			ENSG00000202174.1	22.673	3.56469	0.448873	7.94143	1.99868e-15	4.70251e-13	ENSG00000202174.1	RNA5-8SP5
	ENSG00000258168.4	43.7241	-1.21047	0.264956	-4.56858	4.91046e-06	9.1325e-05	ENSG00000258168.4	AC025569.1		ENSG00000239023.1	6.46235	5.70986	0.719389	7.9371	2.06957e-15	4.8183e-13	ENSG00000239023.1	RNU1-98P
	ENSG00000158014.13	367.829	-1.23062	0.269656	-4.56368	5.02657e-06	9.30176e-05	ENSG00000158014.13	SLC30A2		ENSG00000184357.4	92.753	1.99732	0.251884	7.92953	2.19985e-15	5.09494e-13	ENSG00000184357.4	HIST1H1B
	ENSG00000187821.7	4.26308	-2.15252	0.474877	-4.53279	5.82088e-06	0.000105736	ENSG00000187821.7	HELT		ENSG00000277244.1	8.42504	1.83415	0.231529	7.92191	2.33892e-15	5.38896e-13	ENSG00000277244.1
	ENSG00000261409.1	20.6953	-1.60966	0.355246	-4.53111	5.86744e-06	0.000106408	ENSG00000261409.1	AL035425.3		ENSG00000171858.16	45393.2	1.08413	0.137588	7.8796	3.28426e-15	7.45126e-13	ENSG00000171858.16	RPS21
	ENSG00000181408.3	6.63439	-1.4905	0.329161	-4.52818	5.94929e-06	0.000107629	ENSG00000181408.3	UTS2R		ENSG00000274290.1	28.802	1.51559	0.192452	7.87517	3.40266e-15	7.68069e-13	ENSG00000274290.1	HIST1H2BE
	ENSG00000207983.1	1.32465	-1.5313	0.338527	-4.52343	6.08462e-06	0.000109693	ENSG00000207983.1	MIR613		ENSG00000136149.6	1407.51	1.12679	0.143109	7.87367	3.44396e-15	7.73464e-13	ENSG00000136149.6	RPL13AP25
	ENSG00000154162.12	289.315	-1.62384	0.359844	-4.51262	6.40323e-06	0.000114722	ENSG00000154162.12	CDH12		ENSG00000236305.1	78.5279	1.16995	0.148628	7.87168	3.49921e-15	7.81923e-13	ENSG00000236305.1	SLC12A9-AS1
	ENSG00000107295.9	47.3217	-1.28331	0.285062	-4.50186	6.73625e-06	0.000119915	ENSG00000107295.9	SH3GL2		ENSG00000213741.7	41208.3	1.03338	0.131517	7.85739	3.92228e-15	8.5081e-13	ENSG00000213741.7	RPS29
	ENSG00000175894.13	63.5141	-1.35015	0.300008	-4.50037	6.78347e-06	0.000120611	ENSG00000175894.13	TSPEAR		ENSG00000242327.1	55.2439	1.17873	0.150172	7.84921	4.18666e-15	9.03748e-13	ENSG00000242327.1	AC023906.1
	ENSG00000279141.2	15.9094	-1.28574	0.286185	-4.49268	7.03328e-06	0.000124455	ENSG00000279141.2	LINC01451		ENSG00000200795.1	285.074	2.75458	0.351091	7.84577	4.30288e-15	9.24351e-13	ENSG00000200795.1	RNU4-1
	ENSG00000237569.1	1.01419	-1.27602	0.284225	-4.48949	7.13927e-06	0.00012598	ENSG00000237569.1	TUBAP		ENSG00000071082.9	51482.5	1.00208	0.127735	7.84502	4.3287e-15	9.25425e-13	ENSG00000071082.9	RPL31
	ENSG00000183760.9	19.5561	-1.50224	0.334678	-4.4886	7.16937e-06	0.000126382	ENSG00000183760.9	ACP7		ENSG00000207392.1	7.80845	2.51805	0.32122	7.83902	4.54092e-15	9.66151e-13	ENSG00000207392.1	SNORA20
	ENSG00000237609.1	2.05826	-1.3362	0.29781	-4.48676	7.23144e-06	0.000127303	ENSG00000237609.1	AF064858.2		ENSG00000242299.1	2680.5	1.2443	0.158827	7.83431	4.71416e-15	9.97286e-13	ENSG00000242299.1	AC073861.1
	ENSG00000281133.1	2.10185	-1.16763	0.260504	-4.48219	7.38804e-06	0.000129752	ENSG00000281133.1	AL355480.3		ENSG00000199266.1	12.9973	1.423	0.181648	7.83383	4.73211e-15	9.97286e-13	ENSG00000199266.1	SNORA60
	ENSG00000270296.1	6.75927	-1.14562	0.255922	-4.47642	7.59043e-06	0.000132677	ENSG00000270296.1	STX8P1		ENSG00000110484.6	36.1663	3.05504	0.391654	7.80034	6.17423e-15	1.277e-12	ENSG00000110484.6	SCGB2A2
	ENSG00000277159.1	24.7865	-1.0025	0.224955	-4.45646	8.33258e-06	0.000143173	ENSG00000277159.1	AL139384.2		ENSG00000212464.1	103.355	1.6986	0.217796	7.79901	6.2393e-15	1.28449e-12	ENSG00000212464.1	SNORA12
	ENSG00000110148.8	112.406	-1.27282	0.287733	-4.4236	9.70699e-06	0.000162703	ENSG00000110148.8	CCKBR		ENSG00000231500.5	140908	1.06371	0.136467	7.7946	6.46149e-15	1.3241e-12	ENSG00000231500.5	RPS18
	ENSG00000105641.3	120.284	-1.37588	0.311323	-4.41946	9.89489e-06	0.000165229	ENSG00000105641.3	SLC5A5		ENSG00000197756.8	114189	1.01994	0.131044	7.78317	7.07314e-15	1.44279e-12	ENSG00000197756.8	RPL37A
	ENSG00000165553.4	19.7271	-1.66457	0.37752	-4.40921	1.03747e-05	0.000172207	ENSG00000165553.4	NGB		ENSG00000202347.1	7.65853	2.10877	0.27104	7.78031	7.23496e-15	1.46906e-12	ENSG00000202347.1	RNU1-16P
	ENSG00000265418.1	2.05905	-1.33233	0.302952	-4.39783	1.09337e-05	0.000180207	ENSG00000265418.1	MIR4261		ENSG00000272020.1	15.3471	5.08352	0.653802	7.77531	7.5264e-15	1.51034e-12	ENSG00000272020.1	RNU1-30P
	ENSG00000131951.9	18.0092	-1.60099	0.36503	-4.38592	1.15496e-05	0.000188851	ENSG00000131951.9	LRRC9		ENSG00000241529.3	5.97649	1.87431	0.241641	7.75661	8.72306e-15	1.71671e-12	ENSG00000241529.3	RN7SL767P
	ENSG00000145692.13	14.534	-1.30029	0.296582	-4.38424	1.1639e-05	0.000189955	ENSG00000145692.13	BHMT		ENSG00000274725.1	2.02847	2.64027	0.340575	7.75238	9.01825e-15	1.76662e-12	ENSG00000274725.1
	ENSG00000095777.13	265.049	-1.32534	0.302471	-4.3817	1.17756e-05	0.000192019	ENSG00000095777.13	MYO3A		ENSG00000202125.1	2.20526	3.44594	0.4452	7.74021	9.92517e-15	1.91892e-12	ENSG00000202125.1	RNU1-100P
	ENSG00000183798.4	99.9115	-1.12052	0.256018	-4.37674	1.20468e-05	0.000195795	ENSG00000183798.4	EMILIN3		ENSG00000213860.4	114.469	1.46075	0.188853	7.73488	1.03498e-14	1.98377e-12	ENSG00000213860.4	RPL21P75
	ENSG00000007402.10	910.895	-1.00236	0.229582	-4.36604	1.26522e-05	0.000204365	ENSG00000007402.10	CACNA2D2		ENSG00000225200.2	759.724	1.10558	0.143012	7.73066	1.06994e-14	2.00313e-12	ENSG00000225200.2	AC246787.1
	ENSG00000239908.3	1.6015	-1.08305	0.248093	-4.36553	1.26817e-05	0.000204719	ENSG00000239908.3	RN7SL75P		ENSG00000238554.1	13.0091	3.10451	0.401547	7.73138	1.06389e-14	2.00313e-12	ENSG00000238554.1	RNU1-88P
	ENSG00000237863.2	15.952	-1.41863	0.325269	-4.36142	1.29223e-05	0.000207897	ENSG00000237863.2	AL035425.1		ENSG00000241458.1	26.7194	1.07261	0.138734	7.73139	1.06383e-14	2.00313e-12	ENSG00000241458.1	RPL7P19
	ENSG00000213373.6	15.1113	-1.23055	0.2826	-4.35439	1.33438e-05	0.000213674	ENSG00000213373.6	LINC00671		ENSG00000198918.7	22549.6	1.0365	0.13438	7.71318	1.2272e-14	2.26436e-12	ENSG00000198918.7	RPL39
	ENSG00000269516.5	16.1675	-1.22066	0.280977	-4.34433	1.39701e-05	0.000221469	ENSG00000269516.5	CYP4F23P		ENSG00000233762.3	1333.78	1.12829	0.146421	7.70575	1.30073e-14	2.38049e-12	ENSG00000233762.3	AC007969.1
	ENSG00000183929.7	7.31726	-1.4019	0.323672	-4.33125	1.48268e-05	0.000232646	ENSG00000183929.7	DUSP5P1		ENSG00000230629.2	699.492	1.20478	0.156515	7.69753	1.38717e-14	2.52807e-12	ENSG00000230629.2	RPS23P8
	ENSG00000255080.1	6.96087	-1.12903	0.261359	-4.31984	1.5614e-05	0.000242431	ENSG00000255080.1			ENSG00000254373.1	19.9883	1.14306	0.148905	7.67645	1.63556e-14	2.96858e-12	ENSG00000254373.1	AC112191.2
	ENSG00000258787.1	0.746721	-1.24724	0.289155	-4.3134	1.60766e-05	0.000248055	ENSG00000258787.1	AC091078.2		ENSG00000199469.1	4.14395	5.14938	0.671618	7.66713	1.75884e-14	3.17934e-12	ENSG00000199469.1	RNU1-62P
	ENSG00000214869.5	1.04814	-1.0501	0.243803	-4.30718	1.65349e-05	0.000254156	ENSG00000214869.5	TPM3P4		ENSG00000210144.1	257.937	1.37321	0.179573	7.64707	2.05608e-14	3.68669e-12	ENSG00000210144.1	MT-TY
	ENSG00000237838.1	4.57514	-1.36739	0.31756	-4.30592	1.6629e-05	0.000255161	ENSG00000237838.1	AC092422.1		ENSG00000251062.1	14.7559	1.30983	0.171317	7.64562	2.0794e-14	3.71352e-12	ENSG00000251062.1	AC025459.1
	ENSG00000231270.1	4.38851	-1.60171	0.372111	-4.30439	1.67444e-05	0.000256756	ENSG00000231270.1	AL772284.1		ENSG00000269888.1	670.195	1.35137	0.176844	7.64156	2.14599e-14	3.81712e-12	ENSG00000269888.1	AC112491.1
	ENSG00000231208.4	10.5166	-1.34499	0.312588	-4.30277	1.68675e-05	0.000258375	ENSG00000231208.4	ZBTB46-AS1		ENSG00000180211.5	181.27	1.10128	0.144181	7.63814	2.20384e-14	3.90439e-12	ENSG00000180211.5	FO393411.1
	ENSG00000169856.8	1.83078	-1.69435	0.394674	-4.29304	1.76243e-05	0.000269056	ENSG00000169856.8	ONECUT1		ENSG00000232858.1	51.1576	1.22601	0.160561	7.6358	2.24423e-14	3.96018e-12	ENSG00000232858.1	RPL34P27
	ENSG00000180720.7	27.2566	-1.04854	0.244441	-4.28954	1.7904e-05	0.000272283	ENSG00000180720.7	CHRM4		ENSG00000238741.1	146.949	1.48937	0.195167	7.63125	2.32482e-14	4.08617e-12	ENSG00000238741.1	SCARNA7
	ENSG00000081248.9	2.67145	-1.27242	0.296687	-4.28875	1.79682e-05	0.000273072	ENSG00000081248.9	CACNA1S		ENSG00000234268.1	74.9178	1.06562	0.139842	7.62021	2.53259e-14	4.41644e-12	ENSG00000234268.1	AP000936.3
	ENSG00000222033.1	118.683	-1.14073	0.266672	-4.27766	1.88865e-05	0.00028479	ENSG00000222033.1	LINC01124		ENSG00000236485.1	1.90129	2.58146	0.339258	7.60913	2.75942e-14	4.73767e-12	ENSG00000236485.1	LINC01945
	ENSG00000261239.5	9.72486	-1.62153	0.379738	-4.27014	1.95351e-05	0.000292737	ENSG00000261239.5	ANKRD26P1		ENSG00000244245.1	236.284	1.25371	0.164983	7.59903	2.98368e-14	5.08346e-12	ENSG00000244245.1	AC133134.1
	ENSG00000156925.10	18.8221	-2.16557	0.507148	-4.2701	1.95386e-05	0.000292737	ENSG00000156925.10	ZIC3		ENSG00000224032.5	1467.76	1.08063	0.14235	7.59136	3.16553e-14	5.37271e-12	ENSG00000224032.5	EPB41L4A-AS1
	ENSG00000179934.6	24.2748	-1.11917	0.262619	-4.26157	2.02995e-05	0.000303524	ENSG00000179934.6	CCR8		ENSG00000228929.1	233.295	1.08536	0.143041	7.58776	3.25478e-14	5.50318e-12	ENSG00000228929.1	RPS13P2
	ENSG00000238269.7	8.66642	-1.80754	0.426274	-4.24031	2.23206e-05	0.000328987	ENSG00000238269.7	PAGE2B		ENSG00000230721.1	30.2318	1.08776	0.143466	7.58198	3.40315e-14	5.68914e-12	ENSG00000230721.1	AL049597.1
	ENSG00000237510.6	14.8735	-1.80755	0.42678	-4.23533	2.2822e-05	0.000335044	ENSG00000237510.6	GPAT2P1		ENSG00000274426.1	10.9762	1.61093	0.212608	7.57702	3.53573e-14	5.88864e-12	ENSG00000274426.1
	ENSG00000189212.11	25.2167	-1.15485	0.273119	-4.22836	2.35396e-05	0.000343763	ENSG00000189212.11	DPY19L2P1		ENSG00000206908.1	35.777	4.24776	0.561104	7.57036	3.72197e-14	6.1757e-12	ENSG00000206908.1	RNU1-136P
	ENSG00000130700.6	265.186	-1.56786	0.371396	-4.22154	2.42642e-05	0.000352839	ENSG00000130700.6	GATA5		ENSG00000213291.3	25.3403	1.4046	0.185593	7.5682	3.78418e-14	6.25557e-12	ENSG00000213291.3	AC010099.1
	ENSG00000211639.2	57.0845	-1.88334	0.446307	-4.21984	2.44481e-05	0.000354816	ENSG00000211639.2	IGLV4-60		ENSG00000241175.3	1.99859	2.9553	0.390741	7.56333	3.92874e-14	6.4705e-12	ENSG00000241175.3	RN7SL494P
	ENSG00000163623.8	406.491	-1.37714	0.327776	-4.20147	2.65183e-05	0.000379535	ENSG00000163623.8	NKX6-1		ENSG00000008988.8	111175	1.06504	0.140974	7.55491	4.19145e-14	6.85241e-12	ENSG00000008988.8	RPS20
	ENSG00000231643.4	0.673967	-1.18555	0.282613	-4.19496	2.72924e-05	0.000388612	ENSG00000231643.4	Z70280.1		ENSG00000276410.2	13.5292	2.05504	0.272077	7.55315	4.2487e-14	6.92055e-12	ENSG00000276410.2	HIST1H2BB
	ENSG00000251303.1	1.11334	-1.35216	0.323232	-4.18325	2.87368e-05	0.000406293	ENSG00000251303.1	CAB39P1		ENSG00000185130.5	30.0714	1.47865	0.195818	7.55117	4.31351e-14	7.00048e-12	ENSG00000185130.5	HIST1H2BL
	ENSG00000120322.3	208.291	-1.13912	0.272766	-4.17617	2.96463e-05	0.000415871	ENSG00000120322.3	PCDHB8		ENSG00000252947.1	7.722	2.37644	0.314895	7.54676	4.46203e-14	7.21519e-12	ENSG00000252947.1	SCARNA1
	ENSG00000164651.15	33.2395	-1.86126	0.44622	-4.17117	3.03039e-05	0.000423759	ENSG00000164651.15	SP8		ENSG00000223676.1	17.6833	1.31185	0.17432	7.52552	5.25121e-14	8.43e-12	ENSG00000223676.1	RPL34P26
	ENSG00000254681.5	162.711	-1.02139	0.245504	-4.16039	3.1771e-05	0.000441903	ENSG00000254681.5	PKD1P5		ENSG00000243964.1	128.424	1.03926	0.138193	7.52041	5.46065e-14	8.73468e-12	ENSG00000243964.1	RPL23AP65
	ENSG00000265112.1	2.00964	-1.13274	0.272697	-4.15383	3.26951e-05	0.000452924	ENSG00000265112.1	MIR3153		ENSG00000201291.1	3.75361	4.97672	0.662303	7.51427	5.72285e-14	9.12127e-12	ENSG00000201291.1	RNU1-34P
	ENSG00000102387.14	25.6561	-1.13356	0.275227	-4.11863	3.81129e-05	0.000515294	ENSG00000102387.14	TAF7L		ENSG00000237749.4	83.5019	1.07591	0.14323	7.51173	5.8349e-14	9.26666e-12	ENSG00000237749.4	AL034379.1
	ENSG00000243902.5	3.59078	-1.51811	0.370193	-4.10085	4.11633e-05	0.000550181	ENSG00000243902.5	FP325335.1		ENSG00000200783.1	4.52502	1.8467	0.246168	7.50178	6.29548e-14	9.92721e-12	ENSG00000200783.1	RN7SKP180
	ENSG00000178919.8	38.8829	-1.53419	0.375197	-4.08904	4.33167e-05	0.000574987	ENSG00000178919.8	FOXE1		ENSG00000220793.5	48.7571	1.05269	0.14037	7.49939	6.41139e-14	1.00743e-11	ENSG00000220793.5	RPL21P119
	ENSG00000164778.4	19.6557	-1.13497	0.277975	-4.08297	4.4463e-05	0.000587572	ENSG00000164778.4	EN2		ENSG00000276967.1	206.991	1.22209	0.163188	7.48885	6.94797e-14	1.08408e-11	ENSG00000276967.1
	ENSG00000247228.2	1.60545	-1.76548	0.432644	-4.08066	4.49074e-05	0.000592214	ENSG00000247228.2	AC009060.1		ENSG00000237668.1	74.4963	1.0487	0.140743	7.4512	9.24971e-14	1.41346e-11	ENSG00000237668.1	RPS15AP38
	ENSG00000235500.2	1.45758	-1.00092	0.245595	-4.0755	4.59156e-05	0.000603362	ENSG00000235500.2	SNX19P2		ENSG00000279225.1	104.546	1.10881	0.149135	7.43496	1.04599e-13	1.57671e-11	ENSG00000279225.1	AC138305.3
	ENSG00000147256.9	11.8387	-1.35417	0.333005	-4.06652	4.77207e-05	0.000622665	ENSG00000147256.9	ARHGAP36		ENSG00000237550.5	5986.77	1.16785	0.157175	7.43025	1.08393e-13	1.62838e-11	ENSG00000237550.5	RPL9P9
	ENSG00000130368.5	12.8116	-1.33784	0.329846	-4.05594	4.99336e-05	0.00064755	ENSG00000130368.5	MAS1		ENSG00000182383.8	28.603	1.17898	0.158861	7.42143	1.1586e-13	1.73469e-11	ENSG00000182383.8	RPL27AP5
	ENSG00000174460.3	122.327	-1.15454	0.285033	-4.05053	5.11012e-05	0.000660283	ENSG00000174460.3	ZCCHC12		ENSG00000230837.1	36.6606	1.198	0.161925	7.39844	1.37794e-13	2.03946e-11	ENSG00000230837.1	RPL31P2
	ENSG00000267714.1	1.99333	-1.40037	0.346537	-4.04104	5.32158e-05	0.000682746	ENSG00000267714.1	AC008738.4		ENSG00000236768.1	20.3224	1.19347	0.161343	7.39709	1.39203e-13	2.04969e-11	ENSG00000236768.1	AC124916.1
	ENSG00000134765.8	60.9223	-1.02322	0.253605	-4.03469	5.46751e-05	0.000698648	ENSG00000134765.8	DSC1		ENSG00000127472.9	69.9748	1.55994	0.211482	7.37624	1.62824e-13	2.35845e-11	ENSG00000127472.9	PLA2G5
	ENSG00000177108.5	20.4579	-1.36684	0.338989	-4.03211	5.52785e-05	0.000705141	ENSG00000177108.5	ZDHHC22		ENSG00000241781.2	615.481	1.57115	0.213044	7.37473	1.64679e-13	2.37758e-11	ENSG00000241781.2
	ENSG00000232335.1	1.16937	-1.26751	0.314396	-4.03156	5.54069e-05	0.000706173	ENSG00000232335.1	AL354864.1		ENSG00000207154.1	3.77302	4.93726	0.669923	7.36988	1.70777e-13	2.44971e-11	ENSG00000207154.1	RNU1-46P
	ENSG00000280217.1	3.17342	-1.27814	0.3171	-4.0307	5.56111e-05	0.000708166	ENSG00000280217.1	AC126564.1		ENSG00000244538.1	32.746	1.13452	0.154219	7.35658	1.88689e-13	2.68189e-11	ENSG00000244538.1	AC098583.1
	ENSG00000213561.4	2.90577	-1.5289	0.380134	-4.02202	5.77021e-05	0.000730608	ENSG00000213561.4	AC103591.2		ENSG00000237729.2	55.6599	1.08111	0.147006	7.35418	1.92101e-13	2.70609e-11	ENSG00000237729.2	AC002075.2
	ENSG00000056291.16	14.2989	-1.51504	0.377415	-4.01425	5.96352e-05	0.000751234	ENSG00000056291.16	NPFFR2		ENSG00000234683.1	20.3128	1.54864	0.210586	7.35397	1.92408e-13	2.70609e-11	ENSG00000234683.1	AL138799.3
	ENSG00000178233.16	22.1686	-1.0029	0.250169	-4.00888	6.10073e-05	0.000765699	ENSG00000178233.16	TMEM151B		ENSG00000200693.2	33.1675	1.13338	0.154171	7.35147	1.96041e-13	2.72423e-11	ENSG00000200693.2	RF00012
	ENSG00000214686.4	1.21977	-1.5625	0.39008	-4.00558	6.18664e-05	0.000774951	ENSG00000214686.4	IQCF6		ENSG00000264585.1	5.56444	1.87938	0.255726	7.3492	1.9939e-13	2.76214e-11	ENSG00000264585.1	MIR4449
	ENSG00000198732.9	80.0081	-1.15837	0.291536	-3.97334	7.08728e-05	0.00086868	ENSG00000198732.9	SMOC1		ENSG00000207201.1	10.0086	4.69408	0.638884	7.3473	2.02244e-13	2.79298e-11	ENSG00000207201.1	RNU1-148P
	ENSG00000255363.1	0.913537	-1.44231	0.364162	-3.96062	7.47545e-05	0.000909066	ENSG00000255363.1	AP001189.5		ENSG00000176046.8	5773.35	1.17014	0.159308	7.34512	2.05576e-13	2.82147e-11	ENSG00000176046.8	NUPR1
	ENSG00000135824.11	8.50135	-1.06008	0.267748	-3.95926	7.51834e-05	0.000913458	ENSG00000135824.11	RGS8		ENSG00000184113.9	485.344	1.21942	0.166217	7.33629	2.19594e-13	2.99537e-11	ENSG00000184113.9	CLDN5
	ENSG00000143921.6	41.2009	-1.02634	0.259271	-3.95858	7.53969e-05	0.000915552	ENSG00000143921.6	ABCG8		ENSG00000219928.2	305.946	1.12993	0.154069	7.33393	2.23497e-13	3.03928e-11	ENSG00000219928.2	AL161787.1
	ENSG00000091704.8	52.8517	-1.21547	0.309231	-3.93061	8.47316e-05	0.00101015	ENSG00000091704.8	CPA1		ENSG00000201321.1	7.80428	3.5431	0.483653	7.32572	2.37627e-13	3.2085e-11	ENSG00000201321.1	RNA5S9
	ENSG00000269994.1	81.4829	-1.70804	0.434669	-3.92953	8.5112e-05	0.00101382	ENSG00000269994.1	AL513318.2		ENSG00000146453.11	64.0221	2.30401	0.314795	7.31909	2.49663e-13	3.32396e-11	ENSG00000146453.11	PNLDC1
	ENSG00000179873.13	22.8424	-1.18609	0.301844	-3.92948	8.51307e-05	0.00101382	ENSG00000179873.13	NLRP11		ENSG00000235065.1	119.462	1.08569	0.148335	7.31915	2.49552e-13	3.32396e-11	ENSG00000235065.1	RPL24P2
	ENSG00000204065.2	85.27	-1.1316	0.288355	-3.92431	8.69769e-05	0.00103304	ENSG00000204065.2	TCEAL5		ENSG00000200903.1	10.5888	4.37103	0.597336	7.31754	2.52557e-13	3.35245e-11	ENSG00000200903.1	RNU1-42P
	ENSG00000231453.1	1.93901	-1.5297	0.391327	-3.909	9.26783e-05	0.00108991	ENSG00000231453.1	LINC01305		ENSG00000200197.1	579.833	6.35448	0.868657	7.3153	2.56814e-13	3.39882e-11	ENSG00000200197.1	RNU1-21P
	ENSG00000244649.3	97.5619	-1.26661	0.324532	-3.90288	9.50552e-05	0.00111205	ENSG00000244649.3	LINC02086		ENSG00000234004.4	35.9173	1.16567	0.159522	7.30731	2.72553e-13	3.59641e-11	ENSG00000234004.4	AC092017.2
	ENSG00000170577.7	215.327	-1.06472	0.272971	-3.90047	9.60075e-05	0.00112142	ENSG00000170577.7	SIX2		ENSG00000273703.1	22.1982	1.95863	0.268082	7.3061	2.75014e-13	3.61815e-11	ENSG00000273703.1	HIST1H2BM
	ENSG00000226757.2	1.9339	-1.51916	0.389641	-3.89887	9.66423e-05	0.00112761	ENSG00000226757.2	AC079341.1		ENSG00000274997.1	15.7241	1.72792	0.236951	7.29229	3.0472e-13	3.98538e-11	ENSG00000274997.1	HIST1H2AH
	ENSG00000222522.1	0.730475	-1.21633	0.312272	-3.89509	9.8162e-05	0.0011412	ENSG00000222522.1	RNU6-519P		ENSG00000205871.5	315.73	1.24942	0.171709	7.27636	3.42946e-13	4.43317e-11	ENSG00000205871.5	RPS3AP47
	ENSG00000172482.4	4.92691	-1.2621	0.32427	-3.89211	9.93743e-05	0.00115227	ENSG00000172482.4	AGXT		ENSG00000243181.2	49.5653	1.07537	0.147798	7.27591	3.44083e-13	4.43498e-11	ENSG00000243181.2	AC087343.1
	ENSG00000268510.1	8.9039	-1.10307	0.284446	-3.87795	0.000105339	0.00121039	ENSG00000268510.1	IFNL3P1		ENSG00000234287.1	287.767	1.0395	0.142896	7.27451	3.47675e-13	4.46833e-11	ENSG00000234287.1	AC099560.2
	ENSG00000119547.5	239.207	-1.19035	0.30776	-3.8678	0.000109821	0.00125475	ENSG00000119547.5	ONECUT2		ENSG00000254252.1	13.3831	1.12627	0.154864	7.27268	3.52428e-13	4.50338e-11	ENSG00000254252.1	RPL7P20
	ENSG00000236027.2	1.32605	-1.35246	0.351306	-3.8498	0.000118216	0.00133727	ENSG00000236027.2	PATE3		ENSG00000199846.1	3.71965	3.60167	0.495729	7.26541	3.71911e-13	4.73872e-11	ENSG00000199846.1	RNU1-72P
	ENSG00000142789.18	2.48951	-2.14384	0.557584	-3.84487	0.000120616	0.00136062	ENSG00000142789.18	CELA3A		ENSG00000241250.1	9.10112	1.3821	0.190418	7.25824	3.92149e-13	4.96811e-11	ENSG00000241250.1	RPL17P20
	ENSG00000215004.3	1.8029	-1.11317	0.289872	-3.8402	0.000122934	0.00138326	ENSG00000215004.3	MESTP4		ENSG00000264169.2	3.68329	2.29789	0.316686	7.25606	3.9852e-13	5.03448e-11	ENSG00000264169.2	RN7SL665P
	ENSG00000263727.1	1.59654	-1.09935	0.286677	-3.83481	0.000125661	0.00140894	ENSG00000263727.1	AP001178.1		ENSG00000228665.2	40.1285	1.11538	0.153758	7.25409	4.04379e-13	5.09402e-11	ENSG00000228665.2	BX679664.1
	ENSG00000235008.1	1.94978	-1.24014	0.323513	-3.83336	0.000126404	0.00141584	ENSG00000235008.1	AL023775.1		ENSG00000201910.1	4.51444	5.86685	0.808954	7.25239	4.09493e-13	5.14388e-11	ENSG00000201910.1	RNU1-140P
	ENSG00000277247.1	4.83971	-1.33734	0.349266	-3.829	0.000128662	0.00143555	ENSG00000277247.1	AC083809.1		ENSG00000212170.1	11.3595	4.28995	0.591789	7.24911	4.19508e-13	5.25483e-11	ENSG00000212170.1	RNU1-77P
	ENSG00000258986.5	26.8585	-1.37491	0.359128	-3.82846	0.000128949	0.00143748	ENSG00000258986.5	TMEM179		ENSG00000269893.5	3610.14	1.0321	0.142493	7.2432	4.3822e-13	5.42807e-11	ENSG00000269893.5	SNHG8
	ENSG00000178279.3	1.93618	-1.91066	0.499853	-3.82244	0.000132136	0.00146565	ENSG00000178279.3	TNP2		ENSG00000244593.1	26.7334	1.10024	0.152092	7.23402	4.68918e-13	5.76018e-11	ENSG00000244593.1	AC025062.1
	ENSG00000120149.8	153.851	-1.09806	0.287532	-3.81891	0.000134041	0.00148309	ENSG00000120149.8	MSX2		ENSG00000203875.9	7481.85	1.1673	0.161528	7.22661	4.95189e-13	6.01641e-11	ENSG00000203875.9	SNHG5
	ENSG00000235964.1	0.923519	-1.48943	0.391627	-3.80319	0.000142847	0.0015611	ENSG00000235964.1	FXYD6P2		ENSG00000227097.5	7158.75	1.48029	0.205305	7.21019	5.58758e-13	6.77026e-11	ENSG00000227097.5	RPS28P7
	ENSG00000257271.1	7.26007	-1.50046	0.39496	-3.79902	0.000145267	0.00158249	ENSG00000257271.1	KIRREL3-AS1		ENSG00000199629.1	8.11174	4.91342	0.682733	7.19669	6.16898e-13	7.39413e-11	ENSG00000199629.1	RNU1-14P
	ENSG00000188848.14	21.117	-1.19219	0.313843	-3.79869	0.000145464	0.00158405	ENSG00000188848.14	BEND4		ENSG00000243056.1	678.771	1.00363	0.13959	7.18985	6.48625e-13	7.73273e-11	ENSG00000243056.1	EIF4EBP3
	ENSG00000259672.1	3.83547	-2.01848	0.532203	-3.7927	0.00014902	0.00161586	ENSG00000259672.1	AC087612.1		ENSG00000213598.4	216.946	1.09725	0.15263	7.18893	6.53021e-13	7.76432e-11	ENSG00000213598.4	AL049873.1
	ENSG00000260289.1	2.09406	-2.52659	0.667043	-3.78774	0.000152022	0.00164121	ENSG00000260289.1	AC093515.1		ENSG00000200184.1	3.77766	3.66458	0.510509	7.17829	7.05885e-13	8.37048e-11	ENSG00000200184.1	RNU1-20P
	ENSG00000249084.1	1.17436	-1.18933	0.314361	-3.78334	0.00015474	0.00166534	ENSG00000249084.1	AC027627.1		ENSG00000244716.3	151.935	1.01219	0.141268	7.16504	7.77615e-13	9.17214e-11	ENSG00000244716.3	BX679664.3
	ENSG00000161270.18	57.8657	-1.16821	0.308778	-3.78333	0.000154745	0.00166534	ENSG00000161270.18	NPHS1		ENSG00000278597.1	434.603	1.42629	0.199299	7.15653	8.27454e-13	9.68296e-11	ENSG00000278597.1
	ENSG00000248738.5	1.71747	-1.39434	0.36859	-3.7829	0.000155014	0.00166662	ENSG00000248738.5	AC037441.1		ENSG00000227337.1	48.4489	1.08219	0.15126	7.15453	8.39606e-13	9.79937e-11	ENSG00000227337.1	RPL23AP43
	ENSG00000204110.6	2.49064	-1.34837	0.357014	-3.77681	0.000158847	0.00170084	ENSG00000204110.6	LINC02520		ENSG00000231747.1	110.547	1.17668	0.16463	7.14739	8.84459e-13	1.0269e-10	ENSG00000231747.1	AC079922.1
	ENSG00000182459.4	6.72595	-1.0247	0.271618	-3.77258	0.000161569	0.00172625	ENSG00000182459.4	TEX19		ENSG00000012223.11	1733.64	2.34812	0.3298	7.11983	1.08059e-12	1.23844e-10	ENSG00000012223.11	LTF
	ENSG00000256254.1	1.65303	-1.66574	0.442777	-3.76202	0.000168544	0.00178575	ENSG00000256254.1	AP000619.3		ENSG00000207182.1	20.1875	6.06058	0.85336	7.10202	1.22948e-12	1.40546e-10	ENSG00000207182.1	RNU1-44P
	ENSG00000232906.1	0.96779	-1.63575	0.435309	-3.75766	0.000171507	0.0018137	ENSG00000232906.1	AC092685.1		ENSG00000275714.1	26.2109	1.50839	0.212534	7.09718	1.27327e-12	1.44807e-10	ENSG00000275714.1	HIST1H3A
	ENSG00000125816.4	0.83785	-1.73734	0.462511	-3.75631	0.000172436	0.00182308	ENSG00000125816.4	NKX2-4		ENSG00000278705.1	19.04	1.57333	0.222043	7.08572	1.38321e-12	1.55717e-10	ENSG00000278705.1	HIST1H4B
	ENSG00000158077.4	4.57195	-1.08974	0.290568	-3.75039	0.000176563	0.00185788	ENSG00000158077.4	NLRP14		ENSG00000277644.1	247.064	1.8954	0.267527	7.08488	1.39166e-12	1.56273e-10	ENSG00000277644.1
	ENSG00000163515.6	4.03844	-1.34697	0.359612	-3.74562	0.000179952	0.00188462	ENSG00000163515.6	RETNLB		ENSG00000231767.3	490.485	1.0325	0.145792	7.08205	1.42033e-12	1.59091e-10	ENSG00000231767.3	AL136454.1
	ENSG00000185559.12	691.174	-1.78516	0.47715	-3.74129	0.000183075	0.00190968	ENSG00000185559.12	DLK1		ENSG00000239223.3	21.8657	1.11218	0.15743	7.06458	1.61103e-12	1.79098e-10	ENSG00000239223.3	RPL34P31
	ENSG00000248837.4	1.34873	-2.60847	0.698176	-3.73613	0.000186876	0.00194523	ENSG00000248837.4	AC097512.1		ENSG00000206835.1	1.49671	3.90895	0.554347	7.05145	1.77068e-12	1.95381e-10	ENSG00000206835.1	RNU1-74P
	ENSG00000242756.2	1.19207	-1.11378	0.298497	-3.73131	0.000190488	0.00197773	ENSG00000242756.2	RHOT1P3		ENSG00000201922.1	3.85015	5.31526	0.753825	7.05105	1.7757e-12	1.9545e-10	ENSG00000201922.1	RNU1-43P
	ENSG00000230805.5	3.42957	-1.68957	0.454401	-3.71823	0.00020062	0.00206891	ENSG00000230805.5	AL132709.1		ENSG00000201592.1	5.2085	1.80682	0.256897	7.03324	2.01793e-12	2.17799e-10	ENSG00000201592.1	RF00494
	ENSG00000261786.1	5.36238	-1.38414	0.373106	-3.70979	0.000207434	0.00212783	ENSG00000261786.1	AC006058.1		ENSG00000226958.1	2676.63	1.30904	0.186187	7.03077	2.05403e-12	2.20995e-10	ENSG00000226958.1
	ENSG00000114374.11	0.815272	-1.06893	0.288481	-3.70536	0.00021109	0.00215738	ENSG00000114374.11	USP9Y		ENSG00000236058.3	56.2697	1.00022	0.142313	7.02833	2.09013e-12	2.23962e-10	ENSG00000236058.3	RPL17P36
	ENSG00000211661.2	3.31206	-2.83025	0.767455	-3.68785	0.000226161	0.00228255	ENSG00000211661.2	IGLV3-22		ENSG00000225969.1	275.342	1.84528	0.262745	7.02308	2.17025e-12	2.31987e-10	ENSG00000225969.1	ABHD11-AS1
	ENSG00000171540.7	1.6566	-1.1029	0.299848	-3.6782	0.000234886	0.00234981	ENSG00000171540.7	OTP		ENSG00000228331.2	20.1508	1.15673	0.165005	7.01027	2.37864e-12	2.52442e-10	ENSG00000228331.2	RPL17P43
	ENSG00000228259.3	1.20446	-1.12657	0.306788	-3.67213	0.000240533	0.00239821	ENSG00000228259.3	AC136604.1		ENSG00000223803.1	162.942	1.08438	0.154951	6.99824	2.59206e-12	2.74437e-10	ENSG00000223803.1	RPS20P14
	ENSG00000220418.1	4.6616	-1.32803	0.361763	-3.67099	0.000241612	0.00240735	ENSG00000220418.1	TUBB3P1		ENSG00000212443.1	19.0141	1.62463	0.232199	6.99671	2.6204e-12	2.76779e-10	ENSG00000212443.1	SNORA53
	ENSG00000225595.2	2.61558	-1.06452	0.290589	-3.66331	0.000248973	0.00246358	ENSG00000225595.2	LINC01623		ENSG00000232346.1	356.22	1.0042	0.143812	6.98272	2.89528e-12	3.01641e-10	ENSG00000232346.1	Z74021.1
	ENSG00000278223.1	0.708972	-1.16786	0.318928	-3.66183	0.000250423	0.00247297	ENSG00000278223.1	MIR6783		ENSG00000206941.1	3.34217	2.2845	0.327495	6.97569	3.04374e-12	3.15499e-10	ENSG00000206941.1	SNORD15A
	ENSG00000230269.5	17.5952	-1.5623	0.427582	-3.6538	0.000258389	0.00253587	ENSG00000230269.5	LINC02525		ENSG00000166592.10	575.363	1.73969	0.249542	6.97152	3.13532e-12	3.23483e-10	ENSG00000166592.10	RRAD
	ENSG00000234993.1	0.958873	-1.41635	0.38918	-3.63932	0.000273356	0.0026587	ENSG00000234993.1	CUBNP2		ENSG00000275708.1	27.7684	1.72473	0.247592	6.96601	3.2605e-12	3.34846e-10	ENSG00000275708.1	MIR3648-1
	ENSG00000186838.12	34.69	-1.41079	0.390358	-3.6141	0.000301396	0.00289158	ENSG00000186838.12	SELENOV		ENSG00000206634.1	24.325	1.81003	0.259853	6.9656	3.27008e-12	3.35055e-10	ENSG00000206634.1	SNORA22
	ENSG00000115844.9	23.5413	-1.21071	0.335104	-3.61295	0.000302734	0.00290158	ENSG00000115844.9	DLX2		ENSG00000235045.2	12.8486	1.05507	0.151805	6.95016	3.64868e-12	3.72987e-10	ENSG00000235045.2	RPL7P8
	ENSG00000232610.1	4.92613	-1.81804	0.503546	-3.61046	0.000305651	0.00292258	ENSG00000232610.1	CCT6P4		ENSG00000213315.5	265.343	1.13448	0.163329	6.94598	3.7584e-12	3.81572e-10	ENSG00000213315.5	AL122020.1
	ENSG00000257657.2	2.56663	-1.32992	0.368676	-3.60729	0.000309409	0.00295126	ENSG00000257657.2	AC079950.1		ENSG00000261353.1	151.699	1.10971	0.159794	6.94463	3.7946e-12	3.8437e-10	ENSG00000261353.1
	ENSG00000267992.1	2.19628	-1.0046	0.278639	-3.60537	0.000311706	0.00296872	ENSG00000267992.1	AC010605.1		ENSG00000101204.14	53.5101	2.67914	0.386228	6.93666	4.01469e-12	4.0482e-10	ENSG00000101204.14	CHRNA4
	ENSG00000257910.1	0.955962	-1.12068	0.311501	-3.59767	0.000321085	0.003045	ENSG00000257910.1	AC124784.1		ENSG00000228723.5	37.7756	2.17	0.313124	6.93016	4.20364e-12	4.21008e-10	ENSG00000228723.5	SRGAP3-AS2
	ENSG00000170426.1	10.7075	-1.08568	0.302431	-3.58985	0.000330866	0.00311781	ENSG00000170426.1	SDR9C7		ENSG00000166959.6	132.972	2.62693	0.379558	6.92102	4.4839e-12	4.44075e-10	ENSG00000166959.6	MS4A8
	ENSG00000256484.1	2.24316	-2.12404	0.594857	-3.57068	0.000356058	0.00329927	ENSG00000256484.1	AC140118.1		ENSG00000240759.1	175.464	1.25556	0.181462	6.91913	4.5442e-12	4.49047e-10	ENSG00000240759.1	RPS27P21
	ENSG00000237941.2	1.97634	-1.21933	0.34199	-3.56539	0.000363317	0.00335256	ENSG00000237941.2	KCNQ1DN		ENSG00000249617.1	61.6354	1.10013	0.1591	6.91469	4.68884e-12	4.62313e-10	ENSG00000249617.1	AC106872.7
	ENSG00000239405.1	6.83416	-1.19744	0.336261	-3.56105	0.000369371	0.00339504	ENSG00000239405.1	TMED10P2		ENSG00000276956.1	1.61489	2.68371	0.388895	6.90087	5.16858e-12	5.02924e-10	ENSG00000276956.1	RN7SL769P
	ENSG00000104371.4	8.65876	-1.18906	0.333921	-3.5609	0.000369586	0.00339632	ENSG00000104371.4	DKK4		ENSG00000276871.1	3.24351	2.62343	0.380504	6.89462	5.40084e-12	5.23235e-10	ENSG00000276871.1	RF00002
	ENSG00000167800.9	22.8054	-1.17499	0.330054	-3.55999	0.000370873	0.00340532	ENSG00000167800.9	TBX10		ENSG00000221491.2	6.56724	1.50851	0.218959	6.88945	5.60066e-12	5.39322e-10	ENSG00000221491.2	SNORA2C
	ENSG00000185742.6	10.2769	-1.30831	0.36797	-3.55549	0.00037728	0.00345417	ENSG00000185742.6	C11orf87		ENSG00000228861.5	58.1582	1.26843	0.184552	6.87302	6.28574e-12	5.95979e-10	ENSG00000228861.5	RPL23AP12
	ENSG00000074211.12	352.289	-1.11267	0.31316	-3.55303	0.000380821	0.00348161	ENSG00000074211.12	PPP2R2C		ENSG00000270230.1	31.5067	1.25254	0.182611	6.85904	6.93259e-12	6.53132e-10	ENSG00000270230.1	MTND6P22
	ENSG00000235070.3	33.0813	-1.10553	0.31121	-3.55237	0.000381778	0.00348805	ENSG00000235070.3	AC062015.1		ENSG00000124935.3	2206.03	1.80671	0.263935	6.84528	7.63251e-12	7.10047e-10	ENSG00000124935.3	SCGB1D2
	ENSG00000101349.15	51.4758	-1.10635	0.312114	-3.54471	0.000393052	0.00357867	ENSG00000101349.15	PAK5		ENSG00000213970.3	30.3678	1.03059	0.150854	6.83168	8.39265e-12	7.77509e-10	ENSG00000213970.3	AC006122.1
	ENSG00000257355.1	1.76493	-1.071	0.302364	-3.54211	0.000396946	0.00360822	ENSG00000257355.1	AC008770.1		ENSG00000240238.1	20.6122	1.0586	0.155345	6.81452	9.45774e-12	8.70739e-10	ENSG00000240238.1	AC092754.1
	ENSG00000232621.1	4.25187	-1.27962	0.361514	-3.53962	0.000400702	0.00363584	ENSG00000232621.1	C4BPAP2		ENSG00000207344.1	9.09962	1.9323	0.283851	6.80744	9.93527e-12	9.10931e-10	ENSG00000207344.1	SNORA22C
	ENSG00000259087.4	1.73675	-1.42115	0.402037	-3.53488	0.000407959	0.00368947	ENSG00000259087.4	AL121790.2		ENSG00000202512.1	2.83862	2.09411	0.308011	6.79882	1.05483e-11	9.63163e-10	ENSG00000202512.1	RN7SKP230
	ENSG00000203386.5	3.17327	-1.31981	0.374053	-3.52841	0.000418063	0.00375944	ENSG00000203386.5	LINC01317		ENSG00000272006.1	10.6572	1.54538	0.228179	6.77264	1.26455e-11	1.14061e-09	ENSG00000272006.1	AC037487.3
	ENSG00000179751.6	1.42499	-2.08527	0.592828	-3.51751	0.000435623	0.00389295	ENSG00000179751.6	SYCN		ENSG00000214760.2	15.6743	1.01301	0.149961	6.75518	1.42654e-11	1.27894e-09	ENSG00000214760.2	RPL21P1
	ENSG00000235855.3	1.25849	-1.35304	0.384738	-3.51678	0.000436817	0.0039025	ENSG00000235855.3	OR7E145P		ENSG00000243236.5	142.963	2.54618	0.377308	6.74826	1.49628e-11	1.33607e-09	ENSG00000243236.5	GSTA9P
	ENSG00000103460.15	157.607	-1.40899	0.40158	-3.50862	0.000450432	0.00400196	ENSG00000103460.15	TOX3		ENSG00000263970.1	6.60679	1.52919	0.226626	6.74767	1.50243e-11	1.33888e-09	ENSG00000263970.1	AP001094.1
	ENSG00000154227.12	10.1646	-1.02013	0.291511	-3.49947	0.000466188	0.00411891	ENSG00000154227.12	CERS3		ENSG00000213609.3	292.017	1.05198	0.156096	6.73929	1.59159e-11	1.40985e-09	ENSG00000213609.3	RPL7AP50
	ENSG00000128714.5	10.9958	-1.41641	0.406929	-3.48073	0.000500051	0.0043592	ENSG00000128714.5	HOXD13		ENSG00000239524.2	23.1102	1.04334	0.154923	6.73457	1.64416e-11	1.45064e-09	ENSG00000239524.2	RPL32P34
	ENSG00000170178.6	0.890602	-2.43262	0.70014	-3.47447	0.000511857	0.00443582	ENSG00000170178.6	HOXD12		ENSG00000244086.1	46.3334	1.11448	0.165657	6.72767	1.72396e-11	1.50316e-09	ENSG00000244086.1	RPS20P35
	ENSG00000237206.1	1.20102	-1.3232	0.380826	-3.47455	0.000511715	0.00443582	ENSG00000237206.1	IMPDH1P4		ENSG00000218175.2	831.758	1.04122	0.154845	6.72427	1.76471e-11	1.53568e-09	ENSG00000218175.2	AC016739.1
	ENSG00000166828.2	77.222	-1.01134	0.291178	-3.47328	0.000514131	0.00444967	ENSG00000166828.2	SCNN1G		ENSG00000277671.1	27.4627	2.6223	0.390414	6.71671	1.85873e-11	1.60493e-09	ENSG00000277671.1	RF01518
	ENSG00000259425.4	1.24717	-1.62106	0.466812	-3.47262	0.000515407	0.00445724	ENSG00000259425.4	AC011767.1		ENSG00000199488.1	6.36614	2.6181	0.389988	6.71326	1.90317e-11	1.64012e-09	ENSG00000199488.1	RNU1-70P
	ENSG00000235890.2	94.1521	-1.19818	0.345436	-3.4686	0.000523186	0.00450698	ENSG00000235890.2	TSPEAR-AS1		ENSG00000179902.11	434.479	2.03841	0.303743	6.71099	1.93312e-11	1.66271e-09	ENSG00000179902.11	C1orf194
	ENSG00000251893.2	0.708579	-1.68653	0.486581	-3.46607	0.000528117	0.00453715	ENSG00000251893.2	RF00156		ENSG00000276737.1	14.9684	2.14899	0.320404	6.70713	1.98494e-11	1.7007e-09	ENSG00000276737.1
	ENSG00000267909.2	11.0196	-1.01503	0.292999	-3.46428	0.000531661	0.00456407	ENSG00000267909.2	CCDC177		ENSG00000108823.14	20.0034	1.47999	0.221124	6.69303	2.18595e-11	1.8586e-09	ENSG00000108823.14	SGCA
	ENSG00000187546.12	38.8156	-1.06369	0.307153	-3.46308	0.000534032	0.00457752	ENSG00000187546.12	AGMO		ENSG00000124939.5	5162.01	1.75339	0.262138	6.6888	2.25003e-11	1.89857e-09	ENSG00000124939.5	SCGB2A1
	ENSG00000166897.13	84.2517	-1.03603	0.299198	-3.46268	0.000534822	0.00458236	ENSG00000166897.13	ELFN2		ENSG00000201098.1	9.10068	1.74605	0.261478	6.67762	2.42847e-11	2.03753e-09	ENSG00000201098.1	RNY1
	ENSG00000148798.8	543.281	-1.02631	0.297712	-3.44733	0.000566147	0.00479897	ENSG00000148798.8	INA		ENSG00000244717.1	7.7688	1.43972	0.215879	6.66911	2.57354e-11	2.15113e-09	ENSG00000244717.1	RPS27P14
	ENSG00000255042.1	3.10409	-2.09461	0.610131	-3.43304	0.000596847	0.00501428	ENSG00000255042.1	AC109635.4		ENSG00000276903.1	18.197	1.5419	0.23136	6.66453	2.65523e-11	2.21525e-09	ENSG00000276903.1	HIST1H2AL
	ENSG00000250535.1	12.3914	-1.13069	0.329522	-3.4313	0.000600689	0.00504179	ENSG00000250535.1	STK19B		ENSG00000239559.2	1195.26	1.08318	0.16261	6.66117	2.71655e-11	2.26217e-09	ENSG00000239559.2	RPL37P2
	ENSG00000133863.5	66.7533	-1.03773	0.302708	-3.42815	0.000607707	0.00508534	ENSG00000133863.5	TEX15		ENSG00000227663.1	6.04906	1.33145	0.200274	6.64814	2.96819e-11	2.4579e-09	ENSG00000227663.1	RPL7P2
	ENSG00000228549.3	15.2478	-1.03547	0.302259	-3.42577	0.000613052	0.0051176	ENSG00000228549.3	BX284668.2		ENSG00000255114.1	31.7812	1.00446	0.1511	6.64768	2.97747e-11	2.46101e-09	ENSG00000255114.1	AP003392.3
	ENSG00000226398.1	1.52214	-1.13787	0.332446	-3.42273	0.00061996	0.00516311	ENSG00000226398.1	AC013480.1		ENSG00000231164.1	7.56938	1.2599	0.189607	6.64479	3.03646e-11	2.50047e-09	ENSG00000231164.1	RPL7P56
	ENSG00000263711.4	29.9272	-1.83647	0.537267	-3.41816	0.000630459	0.00522851	ENSG00000263711.4	AC079062.1		ENSG00000237039.1	1861.53	1.10284	0.166	6.64363	3.0606e-11	2.51569e-09	ENSG00000237039.1	AC018738.1
	ENSG00000236391.3	1.03007	-1.11652	0.327575	-3.40843	0.000653372	0.00538039	ENSG00000236391.3	AC092573.2		ENSG00000274267.1	111.477	1.51225	0.227673	6.64219	3.09054e-11	2.53094e-09	ENSG00000274267.1	HIST1H3B
	ENSG00000185168.5	2.8507	-1.24105	0.365995	-3.3909	0.000696647	0.00566128	ENSG00000185168.5	LINC00482		ENSG00000206147.5	44.341	1.32546	0.199608	6.64033	3.12991e-11	2.55847e-09	ENSG00000206147.5	RPL23AP57
	ENSG00000188729.5	16.3359	-1.33825	0.394689	-3.39064	0.000697303	0.00566557	ENSG00000188729.5	OSTN		ENSG00000258752.1	70.3293	2.42988	0.366325	6.63311	3.28695e-11	2.66723e-09	ENSG00000258752.1	AL357093.2
	ENSG00000126778.8	993.519	-1.03511	0.305723	-3.38578	0.000709757	0.00574471	ENSG00000126778.8	SIX1		ENSG00000199883.1	2.81681	1.76818	0.266983	6.62282	3.524e-11	2.84919e-09	ENSG00000199883.1	RN7SKP90
	ENSG00000218713.1	4.27789	-1.02673	0.304386	-3.37313	0.000743185	0.00595566	ENSG00000218713.1	AL512378.1		ENSG00000242640.1	54.4364	1.13921	0.172152	6.61748	3.65362e-11	2.94328e-09	ENSG00000242640.1	RPS29P11
	ENSG00000207171.1	1.42156	-1.00212	0.29745	-3.36903	0.000754342	0.00603241	ENSG00000207171.1	RF00432		ENSG00000267449.1	47.8036	1.10417	0.166928	6.61467	3.72392e-11	2.97805e-09	ENSG00000267449.1	AC005884.2
	ENSG00000174498.12	120.074	-1.16348	0.346922	-3.35372	0.000797328	0.0063291	ENSG00000174498.12	IGDCC3		ENSG00000280180.1	2.25664	1.76702	0.267128	6.61487	3.71868e-11	2.97805e-09	ENSG00000280180.1	AC023824.6
	ENSG00000226087.1	2.60219	-1.02841	0.307539	-3.34399	0.00082584	0.00650664	ENSG00000226087.1	AC073283.2		ENSG00000238833.1	2.8475	5.19771	0.787445	6.60073	4.09134e-11	3.24965e-09	ENSG00000238833.1	RNU1-131P
	ENSG00000154080.11	344.845	-1.15979	0.347018	-3.34215	0.000831312	0.00654048	ENSG00000154080.11	CHST9		ENSG00000281383.1	1044.94	1.42673	0.21635	6.59453	4.26615e-11	3.34964e-09	ENSG00000281383.1	FP671120.4
	ENSG00000226695.1	3.60806	-1.37595	0.412356	-3.3368	0.000847475	0.00664531	ENSG00000226695.1	ANKRD20A10P		ENSG00000200243.1	3.76014	2.23756	0.339356	6.59354	4.29469e-11	3.36226e-09	ENSG00000200243.1	RN7SKP79
	ENSG00000231471.1	0.607841	-1.21557	0.364452	-3.33534	0.000851955	0.00667103	ENSG00000231471.1	HMGN2P34		ENSG00000187472.3	14.9988	1.05718	0.16036	6.59251	4.32452e-11	3.37373e-09	ENSG00000187472.3	AL589826.1
	ENSG00000221882.2	8.2503	-1.91872	0.575909	-3.33164	0.000863364	0.00674373	ENSG00000221882.2	OR3A2		ENSG00000163815.5	68.5176	1.13427	0.172586	6.57224	4.95634e-11	3.8464e-09	ENSG00000163815.5	CLEC3B
	ENSG00000144834.11	8.63475	-1.10626	0.33223	-3.32981	0.000869055	0.0067739	ENSG00000144834.11	TAGLN3		ENSG00000232415.1	42.5104	1.53371	0.233418	6.57067	5.00898e-11	3.88048e-09	ENSG00000232415.1	ELN-AS1
	ENSG00000185177.11	1.40914	-2.01749	0.606995	-3.32373	0.00088822	0.00690513	ENSG00000185177.11	ZNF479		ENSG00000210049.1	46.3313	1.22183	0.18629	6.55874	5.42653e-11	4.16765e-09	ENSG00000210049.1	MT-TF
	ENSG00000268186.1	1.35867	-1.28338	0.388413	-3.30417	0.000952578	0.00732605	ENSG00000268186.1	AC008392.1		ENSG00000243592.1	10.135	1.07265	0.163604	6.55641	5.51176e-11	4.22581e-09	ENSG00000243592.1	RPL17P22
	ENSG00000249550.5	187.748	-1.25884	0.381397	-3.3006	0.000964792	0.0074051	ENSG00000249550.5	LINC01234		ENSG00000267174.4	41.1317	1.18361	0.180768	6.54771	5.84245e-11	4.46395e-09	ENSG00000267174.4	AC011472.2
	ENSG00000254233.1	5.40707	-1.28354	0.389648	-3.2941	0.000987391	0.0075507	ENSG00000254233.1	LINC02365		ENSG00000172236.15	195.101	2.03371	0.311042	6.53837	6.21919e-11	4.71133e-09	ENSG00000172236.15	TPSAB1
	ENSG00000156269.4	6.32609	-2.1669	0.659694	-3.2847	0.00102092	0.0077617	ENSG00000156269.4	NAA11		ENSG00000196511.12	269.036	1.20071	0.1837	6.53624	6.30864e-11	4.77096e-09	ENSG00000196511.12	TPK1
	ENSG00000258952.2	11.7314	-1.19348	0.36375	-3.28105	0.00103423	0.00783476	ENSG00000258952.2	SALRNA1		ENSG00000213448.3	12.1324	1.17575	0.180479	6.51462	7.28759e-11	5.39209e-09	ENSG00000213448.3	RPS23P2
	ENSG00000205267.5	1.36972	-1.15818	0.35305	-3.28049	0.00103627	0.00784489	ENSG00000205267.5	DGAT2L7P		ENSG00000153002.10	108.679	2.44603	0.375726	6.51015	7.5077e-11	5.51823e-09	ENSG00000153002.10	CPB1
	ENSG00000219159.4	28.5329	-1.10502	0.337064	-3.27838	0.00104404	0.00788891	ENSG00000219159.4	AC011298.1		ENSG00000213343.5	9.20895	1.04985	0.161277	6.50961	7.53479e-11	5.51989e-09	ENSG00000213343.5	RPL21P18
	ENSG00000254299.1	1.81324	-1.25774	0.384755	-3.26895	0.00107949	0.00810174	ENSG00000254299.1	LINC01944		ENSG00000276368.1	27.1475	1.71811	0.264049	6.50678	7.67776e-11	5.61537e-09	ENSG00000276368.1	HIST1H2AJ
	ENSG00000234805.1	1.95666	-1.01102	0.309509	-3.26653	0.00108875	0.00816021	ENSG00000234805.1	AC090505.1		ENSG00000131126.17	53.825	1.38547	0.213058	6.5028	7.8839e-11	5.73783e-09	ENSG00000131126.17	TEX101
	ENSG00000182912.6	146.922	-1.10372	0.33873	-3.25841	0.0011204	0.00834826	ENSG00000182912.6	TSPEAR-AS2		ENSG00000206633.1	6.9767	1.83759	0.283277	6.48689	8.76267e-11	6.31537e-09	ENSG00000206633.1	SNORA80B
	ENSG00000180532.9	2.91689	-1.15367	0.354208	-3.25704	0.00112581	0.00836748	ENSG00000180532.9	ZSCAN4		ENSG00000162998.4	1807.8	1.60259	0.247089	6.48591	8.81986e-11	6.3463e-09	ENSG00000162998.4	FRZB
	ENSG00000198807.11	115.209	-1.21378	0.37296	-3.25445	0.00113612	0.00842856	ENSG00000198807.11	PAX9		ENSG00000203811.1	12.5989	1.39331	0.214973	6.48132	9.09258e-11	6.53197e-09	ENSG00000203811.1	HIST2H3C
	ENSG00000276122.1	20.0885	-1.08508	0.33366	-3.25205	0.00114575	0.00848729	ENSG00000276122.1	AC026336.3		ENSG00000197575.6	35.5463	1.05008	0.162024	6.48105	9.10893e-11	6.53316e-09	ENSG00000197575.6	RPS17P2
	ENSG00000250579.1	6.38532	-1.31626	0.404879	-3.25101	0.00114998	0.00850727	ENSG00000250579.1	AC022424.1		ENSG00000250479.7	10501.8	1.0128	0.156719	6.4625	1.02986e-10	7.33906e-09	ENSG00000250479.7	CHCHD10
	ENSG00000270835.1	1.256	-2.28275	0.705949	-3.23358	0.00122247	0.00895123	ENSG00000270835.1	AP001425.1		ENSG00000233971.1	21.7765	1.04214	0.161446	6.45505	1.08184e-10	7.63609e-09	ENSG00000233971.1	RPS20P10
	ENSG00000228709.1	68.1579	-1.21066	0.37452	-3.23256	0.00122688	0.00898059	ENSG00000228709.1	LINC02575		ENSG00000274443.3	7.35602	1.59895	0.247868	6.45082	1.11246e-10	7.82733e-09	ENSG00000274443.3	C8orf89
	ENSG00000179083.6	69.8643	-1.06984	0.331591	-3.2264	0.00125359	0.00913101	ENSG00000179083.6	FAM133A		ENSG00000210196.2	21538.8	1.04195	0.161551	6.44971	1.12068e-10	7.87272e-09	ENSG00000210196.2	MT-TP
	ENSG00000230342.2	1.6029	-1.35749	0.422623	-3.21205	0.0013179	0.00950614	ENSG00000230342.2	FANCD2P2		ENSG00000234253.1	18.6067	1.04589	0.162438	6.43871	1.2049e-10	8.451e-09	ENSG00000234253.1	RPL7P13
	ENSG00000143452.14	29.2168	-1.04786	0.32661	-3.20831	0.00133519	0.00961508	ENSG00000143452.14	HORMAD1		ENSG00000179755.3	3.57791	1.71284	0.266347	6.43087	1.26877e-10	8.84321e-09	ENSG00000179755.3	AC135776.1
	ENSG00000216753.3	2.25535	-1.25669	0.393167	-3.19632	0.00139192	0.00993195	ENSG00000216753.3	HMGA1P7		ENSG00000197253.12	133.325	1.94831	0.303182	6.42622	1.30813e-10	9.04237e-09	ENSG00000197253.12	TPSB2
	ENSG00000132204.12	33.5949	-1.1945	0.37429	-3.19138	0.00141596	0.0100696	ENSG00000132204.12	LINC00470		ENSG00000200807.1	4.83106	4.86151	0.759281	6.40278	1.5257e-10	1.04537e-08	ENSG00000200807.1	RNU1-32P
	ENSG00000227059.5	6.82288	-2.186	0.686344	-3.18499	0.00144759	0.0102649	ENSG00000227059.5	ANHX		ENSG00000252850.1	2.21374	5.18187	0.811173	6.38812	1.67939e-10	1.14539e-08	ENSG00000252850.1	RNU1-117P
	ENSG00000222335.1	0.54651	-1.34737	0.423444	-3.18194	0.00146291	0.0103587	ENSG00000222335.1	RF00019		ENSG00000115590.12	243.833	1.30359	0.204384	6.37814	1.79255e-10	1.21326e-08	ENSG00000115590.12	IL1R2
	ENSG00000231475.3	324.019	-1.29446	0.407333	-3.17791	0.00148343	0.0104723	ENSG00000231475.3	IGHV4-31		ENSG00000238085.1	46.7999	1.07249	0.168265	6.37384	1.84354e-10	1.24398e-08	ENSG00000238085.1	AL590682.1
	ENSG00000264265.1	7.03831	-1.52256	0.479294	-3.17667	0.00148976	0.010507	ENSG00000264265.1	LINC01925		ENSG00000259121.2	19.6132	1.14271	0.179522	6.36528	1.94929e-10	1.30972e-08	ENSG00000259121.2	AL109628.1
	ENSG00000170965.8	105.044	-1.1153	0.351286	-3.1749	0.00149891	0.0105524	ENSG00000170965.8	PLAC1		ENSG00000206652.1	2.22227	2.60389	0.409473	6.35914	2.02893e-10	1.35673e-08	ENSG00000206652.1	RNU1-1
	ENSG00000269584.1	2.88914	-1.305	0.412342	-3.16484	0.0015517	0.0108475	ENSG00000269584.1	TDGF1P7		ENSG00000197766.6	671.832	1.12914	0.177791	6.35094	2.14005e-10	1.42248e-08	ENSG00000197766.6	CFD
	ENSG00000223859.1	1.07454	-1.31641	0.416212	-3.16283	0.00156246	0.0109142	ENSG00000223859.1	AC007403.1		ENSG00000175315.2	347.873	1.42197	0.223908	6.35068	2.14371e-10	1.42278e-08	ENSG00000175315.2	CST6
	ENSG00000185888.5	2.71754	-1.04066	0.330511	-3.14863	0.00164039	0.0113374	ENSG00000185888.5	PRSS38		ENSG00000226532.1	177.626	1.18914	0.187298	6.34891	2.16839e-10	1.43702e-08	ENSG00000226532.1	AL022718.1
	ENSG00000257023.1	1.57707	-1.07217	0.340701	-3.14696	0.00164978	0.0113917	ENSG00000257023.1	AC087241.3		ENSG00000275209.1	179.441	1.41146	0.222583	6.34129	2.27843e-10	1.50546e-08	ENSG00000275209.1
	ENSG00000272435.1	2.12695	-1.05233	0.33455	-3.1455	0.00165804	0.0114316	ENSG00000272435.1	RNA5SP357		ENSG00000277351.1	9.86354	1.6062	0.253522	6.33556	2.36487e-10	1.55105e-08	ENSG00000277351.1	AC013553.3
	ENSG00000250685.6	0.997925	-1.40795	0.450167	-3.12761	0.00176234	0.0120045	ENSG00000250685.6	AC009123.1		ENSG00000278272.1	53.2521	1.75687	0.277424	6.33277	2.40792e-10	1.57464e-08	ENSG00000278272.1	HIST1H3C
	ENSG00000212712.2	1.06727	-1.25956	0.403303	-3.1231	0.00178954	0.0121517	ENSG00000212712.2	AP002414.1		ENSG00000169253.3	46.0969	1.03612	0.16379	6.32589	2.51784e-10	1.63212e-08	ENSG00000169253.3	AL669983.1
	ENSG00000262670.4	4.71438	-2.11862	0.678923	-3.12056	0.00180509	0.0122305	ENSG00000262670.4			ENSG00000207475.1	9.39906	1.36119	0.215363	6.32046	2.60785e-10	1.68311e-08	ENSG00000207475.1	SNORA80E
	ENSG00000211947.2	1078.14	-1.2475	0.399967	-3.119	0.00181464	0.0122783	ENSG00000211947.2	IGHV3-21		ENSG00000221288.1	1.47152	2.431	0.384851	6.31673	2.67157e-10	1.71792e-08	ENSG00000221288.1	MIR663B
	ENSG00000196990.7	4.22847	-1.04577	0.335833	-3.11396	0.00184595	0.0124316	ENSG00000196990.7	FAM163B		ENSG00000207389.1	1.89154	3.57631	0.566179	6.31657	2.67428e-10	1.71792e-08	ENSG00000207389.1	RNU1-4
	ENSG00000147869.4	1.58031	-1.565	0.506082	-3.09238	0.00198558	0.0131469	ENSG00000147869.4	CER1		ENSG00000225475.1	19.3611	1.0489	0.166144	6.31322	2.7328e-10	1.74852e-08	ENSG00000225475.1	AC099789.1
	ENSG00000165583.12	5.37808	-1.83379	0.596049	-3.07657	0.00209394	0.0137151	ENSG00000165583.12	SSX5		ENSG00000227207.2	22.3345	1.10431	0.175008	6.31005	2.78942e-10	1.77962e-08	ENSG00000227207.2	RPL31P12
	ENSG00000121634.5	32.2979	-1.1055	0.359703	-3.07339	0.00211644	0.0137997	ENSG00000121634.5	GJA8		ENSG00000244230.3	1.20357	2.4554	0.389673	6.30118	2.9539e-10	1.87114e-08	ENSG00000244230.3	RN7SL151P
	ENSG00000237194.1	1.21541	-1.62367	0.52844	-3.07257	0.00212223	0.0138273	ENSG00000237194.1	SNAI1P1		ENSG00000207008.1	2.73266	1.76961	0.281221	6.29259	3.12205e-10	1.96367e-08	ENSG00000207008.1	SNORA54
	ENSG00000075429.7	3.45257	-1.19128	0.388528	-3.06615	0.00216837	0.0140477	ENSG00000075429.7	CACNG5		ENSG00000200731.1	3.04228	2.05784	0.327163	6.28995	3.17575e-10	1.99181e-08	ENSG00000200731.1	RNU1-124P
	ENSG00000276121.1	1.24669	-1.11008	0.362083	-3.06581	0.00217081	0.0140594	ENSG00000276121.1	AC122108.2		ENSG00000167644.10	7552.15	1.12091	0.178511	6.27922	3.40272e-10	2.11241e-08	ENSG00000167644.10	C19orf33
	ENSG00000075035.8	142.184	-1.04511	0.341356	-3.06163	0.00220134	0.0142137	ENSG00000075035.8	WSCD2		ENSG00000248309.4	13.012	1.23124	0.196238	6.2742	3.5143e-10	2.16836e-08	ENSG00000248309.4	MEF2C-AS1
	ENSG00000198610.9	7.04112	-1.23676	0.404419	-3.05812	0.00222729	0.0143404	ENSG00000198610.9	AKR1C4		ENSG00000240474.3	1.44501	2.25828	0.359934	6.27414	3.51576e-10	2.16836e-08	ENSG00000240474.3	RN7SL116P
	ENSG00000230563.2	8.29663	-1.09188	0.357552	-3.05376	0.00225994	0.0145056	ENSG00000230563.2	AL121757.1		ENSG00000235142.6	29.8849	1.57381	0.25145	6.25896	3.87563e-10	2.36408e-08	ENSG00000235142.6	LINC02532
	ENSG00000134595.7	45.1012	-1.19013	0.389994	-3.05165	0.00227585	0.0145861	ENSG00000134595.7	SOX3		ENSG00000232083.3	17.1851	1.07439	0.171774	6.25469	3.98311e-10	2.41638e-08	ENSG00000232083.3	RPL31P7
	ENSG00000280296.1	0.640993	-1.25251	0.410797	-3.04897	0.0022963	0.0146915	ENSG00000280296.1	AL137058.3		ENSG00000269244.1	11.152	1.16161	0.185789	6.25229	4.04468e-10	2.44558e-08	ENSG00000269244.1	RPL23AP78
	ENSG00000267159.2	0.607482	-1.15828	0.380988	-3.04019	0.00236427	0.0150472	ENSG00000267159.2	AC005379.1		ENSG00000237930.1	7.44503	1.13911	0.182346	6.24699	4.18427e-10	2.52122e-08	ENSG00000237930.1	AC007563.3
	ENSG00000250658.1	1.50422	-1.70525	0.561055	-3.03936	0.00237085	0.0150782	ENSG00000250658.1	AC097652.1		ENSG00000174876.15	48.5286	2.07425	0.33278	6.23311	4.57265e-10	2.73302e-08	ENSG00000174876.15	AMY1B
	ENSG00000232767.1	4.83855	-1.01939	0.335768	-3.03601	0.00239731	0.015203	ENSG00000232767.1	AC016825.1		ENSG00000223916.1	45.5296	1.03818	0.166662	6.22924	4.68697e-10	2.79009e-08	ENSG00000223916.1	AC097638.1
	ENSG00000187550.7	50.5092	-1.06234	0.35002	-3.03509	0.00240466	0.0152388	ENSG00000187550.7	SBK2		ENSG00000228037.1	19.9076	1.32761	0.213259	6.22534	4.80512e-10	2.85661e-08	ENSG00000228037.1	AL139246.3
	ENSG00000248711.1	1.81025	-1.53623	0.506497	-3.03304	0.00242104	0.0153207	ENSG00000248711.1	THUMPD3P1		ENSG00000200975.1	2.20837	4.79179	0.770739	6.21713	5.0633e-10	2.99806e-08	ENSG00000200975.1	RNU1-7P
	ENSG00000231138.1	0.996173	-1.51023	0.498264	-3.03099	0.0024375	0.0153899	ENSG00000231138.1	AC009987.1		ENSG00000252498.1	14.3546	1.2495	0.201116	6.21283	5.20384e-10	3.06659e-08	ENSG00000252498.1	RNU6-1016P
	ENSG00000177551.5	1.38175	-1.52644	0.503953	-3.02893	0.00245418	0.0154601	ENSG00000177551.5	NHLH2		ENSG00000197956.8	44998.4	1.20283	0.193627	6.2121	5.22807e-10	3.07109e-08	ENSG00000197956.8	S100A6
	ENSG00000145808.7	31.6573	-1.15537	0.381938	-3.02503	0.00248608	0.0156168	ENSG00000145808.7	ADAMTS19		ENSG00000266875.2	1.28399	2.54769	0.410163	6.21141	5.25112e-10	3.08056e-08	ENSG00000266875.2	RN7SL408P
	ENSG00000176635.16	2.50191	-1.04598	0.346275	-3.02066	0.00252228	0.0158073	ENSG00000176635.16	HORMAD2		ENSG00000184260.5	134.34	1.0607	0.171237	6.19437	5.85175e-10	3.40597e-08	ENSG00000184260.5	HIST2H2AC
	ENSG00000224715.1	2.28826	-1.2606	0.418769	-3.01025	0.00261029	0.0162251	ENSG00000224715.1	Z82186.1		ENSG00000199436.1	7.02496	1.39982	0.22628	6.18625	6.16113e-10	3.57201e-08	ENSG00000199436.1	SNORD9
	ENSG00000265417.1	6.26726	-1.06376	0.35374	-3.00719	0.00263678	0.0163623	ENSG00000265417.1	AP005119.2		ENSG00000189058.7	828.388	1.11948	0.181025	6.18413	6.24469e-10	3.61104e-08	ENSG00000189058.7	APOD
	ENSG00000158816.14	37.0957	-1.02047	0.339634	-3.00462	0.00265913	0.0164688	ENSG00000158816.14	VWA5B1		ENSG00000244219.5	25.5213	1.23311	0.199482	6.18155	6.34763e-10	3.6658e-08	ENSG00000244219.5	TMEM225B
	ENSG00000269274.1	1.18746	-1.36122	0.454679	-2.99381	0.00275515	0.0169455	ENSG00000269274.1	AC078899.4		ENSG00000207507.1	11.5785	1.07083	0.173436	6.17419	6.65016e-10	3.82561e-08	ENSG00000207507.1	RNU6-9
	ENSG00000179914.4	79.5702	-1.05955	0.35394	-2.99359	0.00275716	0.0169556	ENSG00000179914.4	ITLN1		ENSG00000117501.13	15.1003	1.79467	0.290825	6.17095	6.78801e-10	3.89382e-08	ENSG00000117501.13	MROH9
	ENSG00000167194.6	0.94423	-1.08013	0.362066	-2.98325	0.00285208	0.0174347	ENSG00000167194.6	C16orf92		ENSG00000206917.1	2.08577	4.87876	0.792024	6.15986	7.28099e-10	4.13501e-08	ENSG00000206917.1	RNU1-52P
	ENSG00000184735.6	2.11109	-1.73537	0.583051	-2.97637	0.00291682	0.0177362	ENSG00000184735.6	DDX53		ENSG00000201912.1	1.17557	2.5817	0.419233	6.15816	7.35963e-10	4.17434e-08	ENSG00000201912.1	RN7SKP189
	ENSG00000225559.1	1.61932	-1.12827	0.379323	-2.97442	0.00293539	0.0178053	ENSG00000225559.1	AC083867.1		ENSG00000207513.1	1.70482	2.89382	0.470348	6.15251	7.62685e-10	4.31208e-08	ENSG00000207513.1	RNU1-3
	ENSG00000204480.7	1.27724	-2.14774	0.72424	-2.96551	0.00302179	0.0182028	ENSG00000204480.7	PRAMEF19		ENSG00000210140.1	95.3997	1.01921	0.165981	6.1405	8.22637e-10	4.61299e-08	ENSG00000210140.1	MT-TC
	ENSG00000258088.1	1.24647	-1.25952	0.425135	-2.96263	0.00305025	0.0183444	ENSG00000258088.1	AC078820.1		ENSG00000200867.1	0.922802	2.68545	0.438244	6.12775	8.91288e-10	4.95423e-08	ENSG00000200867.1	RN7SKP36
	ENSG00000230801.1	0.657879	-1.15232	0.389317	-2.95984	0.00307796	0.0184736	ENSG00000230801.1	AL160175.1		ENSG00000227077.3	131.383	1.05738	0.172627	6.12524	9.05481e-10	5.02683e-08	ENSG00000227077.3	AC107983.1
	ENSG00000009709.10	1.92542	-1.50991	0.510149	-2.95974	0.00307901	0.0184774	ENSG00000009709.10	PAX7		ENSG00000133392.15	1237.71	1.47342	0.240877	6.11688	9.54273e-10	5.24532e-08	ENSG00000133392.15	MYH11
	ENSG00000172987.11	52.1131	-1.19167	0.404562	-2.94557	0.00322355	0.0191487	ENSG00000172987.11	HPSE2		ENSG00000212550.1	0.942111	4.00177	0.654529	6.11397	9.7185e-10	5.32876e-08	ENSG00000212550.1	RNU1-78P
	ENSG00000231787.4	0.570892	-1.17341	0.398631	-2.94359	0.0032443	0.0192459	ENSG00000231787.4	AC234782.3		ENSG00000073754.5	3.02054	2.54548	0.416435	6.11255	9.80526e-10	5.36971e-08	ENSG00000073754.5	CD5L
	ENSG00000237862.1	2.16758	-1.26941	0.431541	-2.94158	0.00326546	0.0193405	ENSG00000237862.1	Z94160.1		ENSG00000110195.10	25915.6	1.18591	0.194179	6.1073	1.01328e-09	5.52185e-08	ENSG00000110195.10	FOLR1
	ENSG00000230312.2	1.19656	-1.04537	0.358983	-2.91203	0.00359093	0.0208679	ENSG00000230312.2	AC234782.1		ENSG00000127528.5	1442.13	1.02913	0.168573	6.10492	1.02853e-09	5.59126e-08	ENSG00000127528.5	KLF2
	ENSG00000268336.1	0.980825	-1.3638	0.469399	-2.90542	0.00366762	0.0212028	ENSG00000268336.1	SIGLEC20P		ENSG00000201315.1	1.34868	2.32761	0.381403	6.10276	1.04249e-09	5.66025e-08	ENSG00000201315.1	RN7SKP227
	ENSG00000274576.2	129.668	-1.23775	0.426604	-2.9014	0.00371503	0.0214351	ENSG00000274576.2	IGHV2-70		ENSG00000277918.1	17.483	2.21653	0.364127	6.08724	1.1487e-09	6.19909e-08	ENSG00000277918.1	RF00003
	ENSG00000230860.1	1.86639	-1.07472	0.370508	-2.90067	0.00372362	0.0214707	ENSG00000230860.1	CCNB1IP1P2		ENSG00000240652.1	121.871	1.04428	0.171972	6.07242	1.26e-09	6.7587e-08	ENSG00000240652.1	AP001024.1
	ENSG00000173093.11	1.21909	-1.05074	0.363461	-2.89092	0.00384111	0.0220281	ENSG00000173093.11	CCDC63		ENSG00000199932.1	10.0969	3.67838	0.606308	6.06685	1.30445e-09	6.95516e-08	ENSG00000199932.1	RNU1-18P
	ENSG00000250712.1	2.07652	-1.46611	0.507684	-2.88785	0.00387891	0.022202	ENSG00000250712.1	AC106872.9		ENSG00000153266.11	17.7976	1.83537	0.303099	6.05535	1.40115e-09	7.42624e-08	ENSG00000153266.11	FEZF2
	ENSG00000112246.8	9.53946	-1.39592	0.483764	-2.88554	0.00390748	0.0223339	ENSG00000112246.8	SIM1		ENSG00000166589.11	266.581	2.37055	0.392014	6.0471	1.47477e-09	7.75176e-08	ENSG00000166589.11	CDH16
	ENSG00000241294.1	221.661	-1.1821	0.410164	-2.88201	0.00395144	0.022516	ENSG00000241294.1	IGKV2-24		ENSG00000202317.1	1.99725	4.80787	0.795548	6.04347	1.50839e-09	7.90048e-08	ENSG00000202317.1	RNU1-84P
	ENSG00000221401.1	3.05275	-1.23589	0.430157	-2.8731	0.00406461	0.0230102	ENSG00000221401.1			ENSG00000154065.15	118.687	1.0973	0.181897	6.03253	1.61413e-09	8.41467e-08	ENSG00000154065.15	ANKRD29
	ENSG00000152034.9	1.61695	-1.46671	0.510998	-2.87028	0.00410112	0.0231638	ENSG00000152034.9	MCHR2		ENSG00000280439.1	7.85615	1.94253	0.322347	6.02622	1.67844e-09	8.69892e-08	ENSG00000280439.1	AC004836.1
	ENSG00000236030.1	4.44249	-1.38947	0.484529	-2.86768	0.00413499	0.0233314	ENSG00000236030.1			ENSG00000206932.1	10.5089	1.14417	0.190004	6.02185	1.72434e-09	8.90567e-08	ENSG00000206932.1	RNU6-4P
	ENSG00000124260.10	46.7578	-1.53164	0.537145	-2.85144	0.00435214	0.0242611	ENSG00000124260.10	MAGEA10		ENSG00000273409.1	3.87389	1.79995	0.299019	6.01952	1.74937e-09	9.00361e-08	ENSG00000273409.1	AP003481.1
	ENSG00000261543.1	0.612652	-1.20117	0.423418	-2.83685	0.00455606	0.0251457	ENSG00000261543.1	AC010931.3		ENSG00000124610.4	16.1026	1.74987	0.291399	6.00507	1.91252e-09	9.74178e-08	ENSG00000124610.4	HIST1H1A
	ENSG00000236289.2	2.47018	-1.09738	0.387079	-2.83504	0.00458196	0.0252542	ENSG00000236289.2	GACAT3		ENSG00000271394.1	3.27548	1.76497	0.294952	5.98392	2.17825e-09	1.09573e-07	ENSG00000271394.1	RF00100
	ENSG00000180318.3	41.0466	-1.19913	0.423888	-2.82889	0.00467092	0.0256328	ENSG00000180318.3	ALX1		ENSG00000201501.1	11.4456	1.24853	0.209069	5.97189	2.34527e-09	1.17406e-07	ENSG00000201501.1	RF00019
	ENSG00000177138.14	1.33138	-1.18393	0.418733	-2.82741	0.00469257	0.0257077	ENSG00000177138.14	FAM9B		ENSG00000187492.7	182.999	2.20392	0.369151	5.97023	2.36922e-09	1.18243e-07	ENSG00000187492.7	CDHR4
	ENSG00000146910.10	2.75811	-1.53959	0.545489	-2.82241	0.00476647	0.0260515	ENSG00000146910.10	CNPY1		ENSG00000244514.3	0.971845	2.45444	0.411739	5.96117	2.50445e-09	1.23468e-07	ENSG00000244514.3	RN7SL125P
	ENSG00000215474.5	6.37521	-1.00955	0.357937	-2.82047	0.00479536	0.0261805	ENSG00000215474.5	SKOR2		ENSG00000168546.9	221.23	1.76718	0.297557	5.93896	2.86829e-09	1.38638e-07	ENSG00000168546.9	GFRA2
	ENSG00000221211.1	4.52657	-1.0438	0.370866	-2.81451	0.00488518	0.02656	ENSG00000221211.1			ENSG00000276322.1	29.8373	1.2421	0.209184	5.93781	2.8886e-09	1.39166e-07	ENSG00000276322.1
	ENSG00000253817.1	0.963036	-1.08241	0.384817	-2.8128	0.00491125	0.0266366	ENSG00000253817.1	AC120036.2		ENSG00000275090.1	1.5369	2.08592	0.351786	5.92951	3.03848e-09	1.45598e-07	ENSG00000275090.1	RN7SL296P
	ENSG00000235643.1	1.12861	-1.30595	0.465146	-2.80761	0.00499113	0.0269286	ENSG00000235643.1	LINC01647		ENSG00000276990.1	2.47596	1.68363	0.284086	5.9265	3.09466e-09	1.47654e-07	ENSG00000276990.1
	ENSG00000125998.7	3.2108	-1.01907	0.363835	-2.80091	0.00509592	0.0273744	ENSG00000125998.7	FAM83C		ENSG00000267795.4	3313.48	1.07243	0.181214	5.91805	3.25791e-09	1.54284e-07	ENSG00000267795.4	SMIM22
	ENSG00000250420.7	19.514	-1.14143	0.408505	-2.79417	0.00520337	0.0278373	ENSG00000250420.7	AACSP1		ENSG00000274868.1	39.1707	1.70043	0.287434	5.91588	3.30114e-09	1.56165e-07	ENSG00000274868.1	RF01518
	ENSG00000129514.5	285.255	-1.08321	0.388223	-2.79017	0.00526807	0.0281124	ENSG00000129514.5	FOXA1		ENSG00000132259.11	37.3995	1.59057	0.269139	5.90984	3.42447e-09	1.61142e-07	ENSG00000132259.11	CNGA4
	ENSG00000242407.1	1.13362	-1.71392	0.615641	-2.78396	0.00537001	0.0285502	ENSG00000242407.1	AC091179.1		ENSG00000203335.4	1.84148	2.69822	0.456764	5.90726	3.47852e-09	1.63513e-07	ENSG00000203335.4	AC006019.1
	ENSG00000224853.1	7.79839	-1.42844	0.513727	-2.78054	0.00542678	0.0287866	ENSG00000224853.1	LINC00393		ENSG00000278637.1	6.50541	1.4747	0.249828	5.90285	3.57269e-09	1.67475e-07	ENSG00000278637.1	HIST1H4A
	ENSG00000249959.4	1.30443	-1.42179	0.511769	-2.77819	0.00546632	0.0289411	ENSG00000249959.4	AC024587.2		ENSG00000226272.4	35.0865	1.75549	0.29761	5.89863	3.66524e-09	1.71384e-07	ENSG00000226272.4	ARHGAP26-AS1
	ENSG00000169551.11	4.22577	-1.02375	0.37042	-2.76375	0.0057141	0.0299241	ENSG00000169551.11	CT55		ENSG00000278775.1	86.5147	2.91641	0.494773	5.89444	3.75947e-09	1.75605e-07	ENSG00000278775.1	RF01518
	ENSG00000277204.1	1.08952	-1.25724	0.456089	-2.75656	0.00584132	0.0304444	ENSG00000277204.1			ENSG00000184709.7	155.758	1.77841	0.302073	5.88735	3.92441e-09	1.8263e-07	ENSG00000184709.7	LRRC26
	ENSG00000224586.5	1.2093	-1.79002	0.652322	-2.74408	0.0060681	0.0313581	ENSG00000224586.5	GPX5		ENSG00000219274.1	52.5313	1.00809	0.171834	5.86664	4.44716e-09	2.04505e-07	ENSG00000219274.1	RPS20P2
	ENSG00000250273.1	1.42823	-1.101	0.401339	-2.74331	0.00608228	0.0313985	ENSG00000250273.1	PSMC1P5		ENSG00000278047.1	562.689	1.39626	0.238356	5.85787	4.6883e-09	2.14045e-07	ENSG00000278047.1
	ENSG00000261209.1	1.44866	-1.12019	0.410007	-2.73212	0.00629275	0.032225	ENSG00000261209.1	SULT1C2P2		ENSG00000263011.1	37.7941	1.09085	0.186411	5.85182	4.86214e-09	2.20397e-07	ENSG00000263011.1	AC108134.4
	ENSG00000260003.1	0.722436	-1.73032	0.633633	-2.73079	0.00631826	0.0323352	ENSG00000260003.1	AC018767.2		ENSG00000259225.5	27.6726	1.38062	0.236108	5.8474	4.99309e-09	2.24957e-07	ENSG00000259225.5	LINC02345
	ENSG00000261303.4	1.39478	-1.03777	0.380075	-2.73043	0.00632517	0.0323594	ENSG00000261303.4	AC022748.2		ENSG00000199892.2	1.68086	4.48231	0.766857	5.84505	5.06418e-09	2.27239e-07	ENSG00000199892.2	RNU1-17P
	ENSG00000242207.1	7.88256	-1.21719	0.446312	-2.72722	0.00638713	0.0325939	ENSG00000242207.1	HOXB-AS4		ENSG00000230592.2	79.2875	1.13005	0.193395	5.84322	5.12028e-09	2.29063e-07	ENSG00000230592.2	RPSAP8
	ENSG00000266306.1	1.21745	-1.01792	0.373505	-2.72532	0.00642396	0.0327255	ENSG00000266306.1	AC061975.5		ENSG00000280243.1	2.28458	1.88031	0.321816	5.84282	5.13246e-09	2.29377e-07	ENSG00000280243.1	MTCO1P1
	ENSG00000183117.16	51.1367	-1.09433	0.402569	-2.71836	0.00656067	0.0332164	ENSG00000183117.16	CSMD1		ENSG00000265078.2	2.8558	1.40234	0.240034	5.84226	5.14963e-09	2.29913e-07	ENSG00000265078.2	RN7SL664P
	ENSG00000237590.1	1.71742	-1.23324	0.453915	-2.71689	0.00658982	0.0333337	ENSG00000237590.1	AL137026.2		ENSG00000232851.3	1.39662	1.93815	0.332494	5.82912	5.57191e-09	2.47277e-07	ENSG00000232851.3	ATP5MFP3
	ENSG00000231937.1	1.47126	-1.61145	0.594561	-2.71032	0.00672176	0.03387	ENSG00000231937.1	AC116666.1		ENSG00000207524.1	7.92748	1.07499	0.184498	5.82656	5.65823e-09	2.50358e-07	ENSG00000207524.1	RNU6-33P
	ENSG00000217236.1	1.72064	-1.36901	0.507256	-2.69886	0.00695768	0.0347556	ENSG00000217236.1	SP9		ENSG00000278233.1	9.33344	1.53128	0.262837	5.82596	5.67839e-09	2.50751e-07	ENSG00000278233.1	RNA5-8SN3
	ENSG00000216001.2	0.81791	-1.09159	0.404818	-2.6965	0.00700724	0.0349443	ENSG00000216001.2	MIR450B		ENSG00000163060.7	65.3169	1.75384	0.301295	5.821	5.84964e-09	2.57292e-07	ENSG00000163060.7	TEKT4
	ENSG00000198765.10	6.58655	-1.09846	0.408574	-2.68851	0.00717707	0.0355757	ENSG00000198765.10	SYCP1		ENSG00000223502.1	1.42394	2.22969	0.383325	5.81672	6.00152e-09	2.63711e-07	ENSG00000223502.1	AL731537.1
	ENSG00000204006.7	0.963438	-1.27847	0.483137	-2.64618	0.00814069	0.039186	ENSG00000204006.7	C1orf185		ENSG00000230018.1	10.4465	1.13432	0.19549	5.80247	6.53454e-09	2.82939e-07	ENSG00000230018.1	PPIAP39
	ENSG00000272311.1	1.2381	-1.2594	0.476063	-2.64544	0.00815846	0.039246	ENSG00000272311.1	IFNL4P1		ENSG00000168589.13	52.2732	1.31848	0.227267	5.80148	6.57309e-09	2.84054e-07	ENSG00000168589.13	DYNLRB2
	ENSG00000231013.1	3.16304	-1.0702	0.405368	-2.64007	0.0082889	0.039706	ENSG00000231013.1	AC013275.1		ENSG00000258486.3	2.40553	2.01531	0.34763	5.79728	6.73995e-09	2.90701e-07	ENSG00000258486.3
	ENSG00000266262.1	0.934932	-1.18876	0.452758	-2.6256	0.00864964	0.0410669	ENSG00000266262.1	MIR4428		ENSG00000199562.1	17.1648	1.06086	0.183178	5.79142	6.97918e-09	2.99855e-07	ENSG00000199562.1	RNU6-37P
	ENSG00000197794.2	1.47285	-1.62887	0.62125	-2.62193	0.00874325	0.0414096	ENSG00000197794.2	IGKV7-3		ENSG00000225405.3	52.9481	1.1126	0.192846	5.7694	7.9556e-09	3.38212e-07	ENSG00000225405.3	RPS15AP17
	ENSG00000196970.7	1.36948	-1.14909	0.440747	-2.60714	0.00913016	0.0428632	ENSG00000196970.7	NXF4		ENSG00000188817.6	85.9371	1.88704	0.327236	5.76661	8.0883e-09	3.43197e-07	ENSG00000188817.6	SNTN
	ENSG00000204365.4	0.511159	-1.53557	0.58954	-2.60469	0.00919577	0.0430984	ENSG00000204365.4			ENSG00000267308.1	7.24948	1.56493	0.271474	5.76454	8.18803e-09	3.46767e-07	ENSG00000267308.1	LINC01764
	ENSG00000183654.8	24.602	-1.15875	0.448453	-2.58389	0.00976936	0.045065	ENSG00000183654.8	2011-03-01		ENSG00000172426.14	197.069	1.07457	0.186453	5.76323	8.25183e-09	3.48473e-07	ENSG00000172426.14	RSPH9
	ENSG00000277352.1	3.59978	-1.39522	0.54235	-2.57255	0.0100952	0.0461617	ENSG00000277352.1	AP001065.2		ENSG00000183598.3	18.6808	1.08997	0.189595	5.74898	8.97855e-09	3.77014e-07	ENSG00000183598.3	HIST2H3D
	ENSG00000262223.5	1.42952	-1.04424	0.406862	-2.56657	0.0102709	0.0468148	ENSG00000262223.5	AC110285.1		ENSG00000213900.2	4.63231	1.24785	0.21708	5.74834	9.01243e-09	3.77724e-07	ENSG00000213900.2	RPS17P1
	ENSG00000214617.8	194.774	-1.05737	0.414305	-2.55214	0.0107063	0.0482749	ENSG00000214617.8	SLC6A10P		ENSG00000201616.1	2.31156	1.54931	0.270197	5.73401	9.80861e-09	4.06495e-07	ENSG00000201616.1	RNU1-91P
	ENSG00000266736.1	1.44435	-2.86043	1.12305	-2.54701	0.0108649	0.0487774	ENSG00000266736.1	GTF2IP6		ENSG00000219863.5	5.08761	1.15234	0.200981	5.73358	9.8331e-09	4.07131e-07	ENSG00000219863.5	RPL31P28
	ENSG00000233379.1	1.5502	-1.32615	0.520831	-2.54622	0.0108898	0.0488348	ENSG00000233379.1	AL139002.1		ENSG00000251126.2	95.7688	2.6126	0.455822	5.73163	9.94725e-09	4.11092e-07	ENSG00000251126.2	AC017007.5
	ENSG00000264734.1	1.46369	-1.64646	0.649173	-2.53624	0.011205	0.0499261	ENSG00000264734.1	AC069061.2		ENSG00000271739.1	1.17826	3.79943	0.663897	5.72292	1.04706e-08	4.29921e-07	ENSG00000271739.1	RNU1-29P
											ENSG00000225272.2	2.52325	1.26146	0.220657	5.71683	1.08528e-08	4.45207e-07	ENSG00000225272.2	AL451074.3
											ENSG00000244740.1	3.40281	1.30223	0.22796	5.71254	1.11305e-08	4.55336e-07	ENSG00000244740.1	AC092991.1
											ENSG00000130226.15	337.051	1.86725	0.327335	5.70439	1.16763e-08	4.76786e-07	ENSG00000130226.15	DPP6
											ENSG00000239317.1	8.31643	1.01811	0.178695	5.6975	1.21579e-08	4.94184e-07	ENSG00000239317.1	AC091959.1
											ENSG00000274416.1	1.53014	1.91068	0.335417	5.69643	1.22341e-08	4.9592e-07	ENSG00000274416.1
											ENSG00000124107.5	60691.6	1.15017	0.201977	5.69456	1.23691e-08	5.00937e-07	ENSG00000124107.5	SLPI
											ENSG00000212135.1	6.46256	1.16957	0.205454	5.6926	1.25122e-08	5.05831e-07	ENSG00000212135.1	SNORD67
											ENSG00000207339.1	1.06655	3.37818	0.593496	5.692	1.2556e-08	5.06663e-07	ENSG00000207339.1
											ENSG00000149021.5	261.864	2.27972	0.4012	5.68226	1.32927e-08	5.33483e-07	ENSG00000149021.5	SCGB1A1
											ENSG00000162004.15	465.656	1.16793	0.206481	5.65634	1.54638e-08	6.10156e-07	ENSG00000162004.15	CCDC78
											ENSG00000133328.3	117.253	1.34691	0.238246	5.65342	1.57285e-08	6.18951e-07	ENSG00000133328.3	HRASLS2
											ENSG00000238825.1	6.2348	1.24808	0.220841	5.65149	1.59059e-08	6.2538e-07	ENSG00000238825.1	RNU1-13P
											ENSG00000267285.1	8.98389	1.18372	0.209533	5.64934	1.61067e-08	6.32157e-07	ENSG00000267285.1	AC004672.2
											ENSG00000188015.8	113.199	1.13139	0.200407	5.64542	1.64774e-08	6.43864e-07	ENSG00000188015.8	S100A3
											ENSG00000207041.1	7.47367	1.07664	0.19128	5.62862	1.81661e-08	7.03054e-07	ENSG00000207041.1	RNU6-3P
											ENSG00000264721.1	2.17763	1.7016	0.302449	5.62607	1.84358e-08	7.12254e-07	ENSG00000264721.1
											ENSG00000132874.12	25.4536	1.60367	0.285298	5.62102	1.89834e-08	7.30868e-07	ENSG00000132874.12	SLC14A2
											ENSG00000199405.1	2.0505	2.21943	0.395177	5.61629	1.95098e-08	7.45968e-07	ENSG00000199405.1	SNORA1B
											ENSG00000170498.8	32.3275	1.39149	0.248601	5.5973	2.17712e-08	8.21137e-07	ENSG00000170498.8	KISS1
											ENSG00000236238.2	3.18521	1.24567	0.222705	5.59336	2.22711e-08	8.36447e-07	ENSG00000236238.2	AC093106.1
											ENSG00000079112.8	7.32383	1.28438	0.230255	5.57808	2.43187e-08	9.01923e-07	ENSG00000079112.8	CDH17
											ENSG00000206899.1	4.67888	1.07255	0.192275	5.57819	2.43033e-08	9.01923e-07	ENSG00000206899.1	RNU6-36P
											ENSG00000109846.6	6685.32	1.22072	0.220255	5.54231	2.98502e-08	1.08446e-06	ENSG00000109846.6	CRYAB
											ENSG00000213058.3	590.022	2.04297	0.369105	5.53492	3.11375e-08	1.12479e-06	ENSG00000213058.3	AL365357.1
											ENSG00000237784.1	10.5556	1.00626	0.181886	5.53239	3.15896e-08	1.13835e-06	ENSG00000237784.1	AC097713.2
											ENSG00000253000.1	2.04172	5.00395	0.905092	5.52867	3.22676e-08	1.15996e-06	ENSG00000253000.1	RNU1-45P
											ENSG00000273674.3	7.41871	1.11378	0.201519	5.52692	3.25902e-08	1.16967e-06	ENSG00000273674.3	AC021752.1
											ENSG00000217776.1	2.93459	1.0371	0.187861	5.5206	3.37844e-08	1.20973e-06	ENSG00000217776.1	AL138827.1
											ENSG00000128536.14	262.567	1.26912	0.229888	5.52058	3.37879e-08	1.20973e-06	ENSG00000128536.14	CDHR3
											ENSG00000157150.4	126.352	1.461	0.264699	5.51948	3.40012e-08	1.21638e-06	ENSG00000157150.4	TIMP4
											ENSG00000201364.1	1.00931	2.23065	0.405221	5.50478	3.69629e-08	1.30969e-06	ENSG00000201364.1	RN7SKP37
											ENSG00000246016.2	15.8564	1.86947	0.339673	5.50375	3.71795e-08	1.31527e-06	ENSG00000246016.2	LINC01513
											ENSG00000266835.4	26.251	1.00014	0.181786	5.50171	3.76127e-08	1.32954e-06	ENSG00000266835.4	GAPLINC
											ENSG00000267206.4	6.88998	1.59593	0.290283	5.49783	3.84491e-08	1.35695e-06	ENSG00000267206.4	LCN6
											ENSG00000280614.1	358.447	1.53744	0.280068	5.48952	4.03024e-08	1.41561e-06	ENSG00000280614.1	FP236383.2
											ENSG00000201041.1	2.05961	1.59381	0.290488	5.48666	4.09596e-08	1.43643e-06	ENSG00000201041.1	RNA5SP242
											ENSG00000239809.1	15.7913	1.02892	0.187961	5.47412	4.39683e-08	1.52988e-06	ENSG00000239809.1	AC008026.2
											ENSG00000153789.11	74.267	1.82797	0.334133	5.47077	4.48073e-08	1.55542e-06	ENSG00000153789.11	FAM92B
											ENSG00000201901.1	0.941954	2.14413	0.393515	5.44867	5.07477e-08	1.73588e-06	ENSG00000201901.1	RN7SKP48
											ENSG00000210112.1	5.60633	1.42852	0.262604	5.43984	5.33275e-08	1.81297e-06	ENSG00000210112.1	MT-TM
											ENSG00000244239.1	46.0839	1.12225	0.206523	5.43403	5.50966e-08	1.86314e-06	ENSG00000244239.1	AC007009.1
											ENSG00000213302.3	4.84509	1.10206	0.2029	5.43155	5.58662e-08	1.88434e-06	ENSG00000213302.3	AC015983.1
											ENSG00000174844.13	119.62	1.49972	0.276349	5.42692	5.73363e-08	1.9228e-06	ENSG00000174844.13	DNAH12
											ENSG00000236189.2	15.697	1.00754	0.185791	5.423	5.86071e-08	1.96098e-06	ENSG00000236189.2	RPL18AP15
											ENSG00000250803.4	2.3143	2.11145	0.389807	5.41667	6.07179e-08	2.02703e-06	ENSG00000250803.4	AC010255.3
											ENSG00000243836.4	148.871	1.33165	0.246071	5.41162	6.24556e-08	2.07569e-06	ENSG00000243836.4	WDR86-AS1
											ENSG00000272864.1	22.5017	1.05258	0.194778	5.40401	6.51665e-08	2.15773e-06	ENSG00000272864.1	AC135803.1
											ENSG00000278996.1	123.378	1.16424	0.215615	5.39964	6.67755e-08	2.2028e-06	ENSG00000278996.1	FP671120.1
											ENSG00000240606.3	0.949513	2.67864	0.496521	5.39481	6.8596e-08	2.25616e-06	ENSG00000240606.3	RN7SL564P
											ENSG00000232625.1	3.4165	1.11295	0.206543	5.38848	7.10559e-08	2.31651e-06	ENSG00000232625.1	RPL23AP31
											ENSG00000201059.1	1.81934	2.55126	0.473836	5.38426	7.27437e-08	2.36806e-06	ENSG00000201059.1	RNA5SP336
											ENSG00000264462.1	54.4565	1.65705	0.307815	5.38329	7.31373e-08	2.37913e-06	ENSG00000264462.1	MIR3648-2
											ENSG00000212609.1	0.986374	4.41076	0.819916	5.37953	7.46826e-08	2.42408e-06	ENSG00000212609.1	RNU1-139P
											ENSG00000188523.7	147.774	1.77948	0.331035	5.3755	7.63698e-08	2.46983e-06	ENSG00000188523.7	CFAP77
											ENSG00000108551.4	564.305	1.16534	0.216813	5.37486	7.66413e-08	2.47321e-06	ENSG00000108551.4	RASD1
											ENSG00000133321.9	5710.58	1.06307	0.197908	5.37153	7.80699e-08	2.51566e-06	ENSG00000133321.9	RARRES3
											ENSG00000217442.3	47.6738	1.16112	0.216197	5.37064	7.84592e-08	2.52637e-06	ENSG00000217442.3	SYCE3
											ENSG00000279647.1	1.7448	1.0929	0.20368	5.36575	8.06138e-08	2.59387e-06	ENSG00000279647.1	CU633904.2
											ENSG00000277075.1	476.098	1.11942	0.208763	5.36217	8.22266e-08	2.63623e-06	ENSG00000277075.1	HIST1H2AE
											ENSG00000253089.1	0.684193	3.22416	0.602193	5.35403	8.60175e-08	2.74195e-06	ENSG00000253089.1	RNU1-104P
											ENSG00000265813.2	1.08849	2.07224	0.387355	5.34971	8.80929e-08	2.80209e-06	ENSG00000265813.2	RN7SL300P
											ENSG00000138944.7	168.484	1.37727	0.25753	5.348	8.89319e-08	2.82473e-06	ENSG00000138944.7	SHISAL1
											ENSG00000203783.4	21.5571	1.96508	0.368087	5.33864	9.36452e-08	2.95754e-06	ENSG00000203783.4	PRR9
											ENSG00000196169.13	130.893	1.65299	0.310213	5.32858	9.89829e-08	3.11726e-06	ENSG00000196169.13	KIF19
											ENSG00000264916.2	1.79105	1.72546	0.324179	5.32255	1.02324e-07	3.21564e-06	ENSG00000264916.2	RN7SL230P
											ENSG00000201649.1	5.18967	1.30535	0.245694	5.31291	1.07891e-07	3.37154e-06	ENSG00000201649.1	RNY4P34
											ENSG00000234485.5	1.98824	1.4541	0.273729	5.31218	1.08324e-07	3.3827e-06	ENSG00000234485.5	OR7E46P
											ENSG00000174950.9	191.213	1.14331	0.215704	5.30036	1.15577e-07	3.58152e-06	ENSG00000174950.9	CD164L2
											ENSG00000199497.1	2.90549	1.97685	0.373194	5.29712	1.17646e-07	3.64055e-06	ENSG00000199497.1	RNU1-94P
											ENSG00000261780.2	2.16597	2.43185	0.459183	5.29603	1.18346e-07	3.65712e-06	ENSG00000261780.2	LINC02582
											ENSG00000163071.9	474.257	1.31393	0.248197	5.29392	1.1972e-07	3.69189e-06	ENSG00000163071.9	SPATA18
											ENSG00000159713.9	2154.39	1.15653	0.219291	5.27396	1.33509e-07	4.05248e-06	ENSG00000159713.9	TPPP3
											ENSG00000060303.5	9.47946	1.0196	0.193632	5.26566	1.39688e-07	4.21128e-06	ENSG00000060303.5	RPS17P5
											ENSG00000166823.5	488.582	1.03724	0.197085	5.26293	1.41779e-07	4.26852e-06	ENSG00000166823.5	MESP1
											ENSG00000276104.1	105.003	1.23105	0.23427	5.25484	1.48156e-07	4.42755e-06	ENSG00000276104.1
											ENSG00000242295.1	3.91082	1.09257	0.208121	5.2497	1.5235e-07	4.53765e-06	ENSG00000242295.1	AC087477.1
											ENSG00000185681.11	123.465	1.58869	0.302823	5.24626	1.55217e-07	4.61068e-06	ENSG00000185681.11	MORN5
											ENSG00000125999.9	54.9019	1.65519	0.315967	5.23848	1.61901e-07	4.77733e-06	ENSG00000125999.9	BPIFB1
											ENSG00000127083.7	201.906	1.65612	0.317282	5.21973	1.79188e-07	5.22842e-06	ENSG00000127083.7	OMD
											ENSG00000164530.12	23.9765	1.44059	0.276016	5.21923	1.79666e-07	5.23894e-06	ENSG00000164530.12	PI16
											ENSG00000215030.5	4288.44	1.02562	0.196708	5.21391	1.84906e-07	5.36359e-06	ENSG00000215030.5	RPL13P12
											ENSG00000174898.14	22.4627	1.68069	0.322647	5.20908	1.89774e-07	5.48692e-06	ENSG00000174898.14	CATSPERD
											ENSG00000243910.6	139.574	1.75166	0.33636	5.20771	1.9119e-07	5.5135e-06	ENSG00000243910.6	TUBA4B
											ENSG00000239398.3	0.811652	2.52444	0.485035	5.20464	1.9437e-07	5.59795e-06	ENSG00000239398.3	RN7SL342P
											ENSG00000105650.20	492.847	1.09189	0.210253	5.19322	2.06684e-07	5.89533e-06	ENSG00000105650.20	PDE4C
											ENSG00000205452.4	1.48156	1.52834	0.294881	5.18289	2.18476e-07	6.19198e-06	ENSG00000205452.4	AC133561.2
											ENSG00000147573.15	43.9138	1.64208	0.3174	5.17353	2.29707e-07	6.46086e-06	ENSG00000147573.15	TRIM55
											ENSG00000222976.1	0.766428	2.12106	0.410149	5.17144	2.323e-07	6.52964e-06	ENSG00000222976.1	RN7SKP94
											ENSG00000277437.1	5.26053	1.48317	0.286933	5.16904	2.35296e-07	6.60969e-06	ENSG00000277437.1	MIR3687-1
											ENSG00000263993.2	0.735246	2.75416	0.53351	5.16234	2.43878e-07	6.8378e-06	ENSG00000263993.2	RN7SL786P
											ENSG00000204403.8	6.46571	1.04978	0.204192	5.14115	2.73065e-07	7.54203e-06	ENSG00000204403.8	CASP12
											ENSG00000146221.9	54.6163	1.54501	0.300756	5.13709	2.79031e-07	7.69724e-06	ENSG00000146221.9	TCTE1
											ENSG00000266187.2	1.27594	2.2169	0.431675	5.13559	2.81258e-07	7.73469e-06	ENSG00000266187.2	RN7SL480P
											ENSG00000145491.10	336.647	1.39984	0.272571	5.1357	2.81089e-07	7.73469e-06	ENSG00000145491.10	ROPN1L
											ENSG00000154099.16	249.827	1.24799	0.243223	5.13105	2.8813e-07	7.89436e-06	ENSG00000154099.16	DNAAF1
											ENSG00000184163.3	213.986	1.04816	0.204907	5.11529	3.13258e-07	8.51986e-06	ENSG00000184163.3	C1QTNF12
											ENSG00000006606.7	14.6908	1.10545	0.216172	5.11376	3.15803e-07	8.57858e-06	ENSG00000006606.7	CCL26
											ENSG00000254802.1	18.8575	1.34046	0.262245	5.11149	3.19626e-07	8.66127e-06	ENSG00000254802.1	AC022182.2
											ENSG00000280009.1	6.48108	1.0304	0.201864	5.10442	3.31804e-07	8.94763e-06	ENSG00000280009.1	AC020923.1
											ENSG00000234277.2	4.24282	1.0513	0.205987	5.10371	3.33056e-07	8.97596e-06	ENSG00000234277.2	LINC01641
											ENSG00000228058.1	8.4805	1.68095	0.329669	5.09891	3.41623e-07	9.17348e-06	ENSG00000228058.1	LINC01736
											ENSG00000126861.4	56.0113	1.15766	0.227172	5.09596	3.46988e-07	9.29508e-06	ENSG00000126861.4	OMG
											ENSG00000254865.1	0.628258	2.01709	0.396759	5.08391	3.69747e-07	9.83012e-06	ENSG00000254865.1	AC100763.1
											ENSG00000100448.3	8.43831	1.6706	0.329366	5.07218	3.93282e-07	1.03789e-05	ENSG00000100448.3	CTSG
											ENSG00000273338.1	51.8533	1.02972	0.203381	5.063	4.12714e-07	1.08467e-05	ENSG00000273338.1	AC103591.3
											ENSG00000270930.1	7.85811	1.11189	0.219707	5.06079	4.17528e-07	1.09667e-05	ENSG00000270930.1	GRAMD4P8
											ENSG00000182048.10	8.48821	1.04019	0.206572	5.03548	4.76643e-07	1.2366e-05	ENSG00000182048.10	TRPC2
											ENSG00000170890.12	13.6289	1.07314	0.21341	5.02852	4.94293e-07	1.27718e-05	ENSG00000170890.12	PLA2G1B
											ENSG00000223274.4	12.6216	1.2564	0.24993	5.02702	4.98157e-07	1.28418e-05	ENSG00000223274.4	RNA5SP498
											ENSG00000164185.4	71.7222	1.22402	0.243547	5.02582	5.01291e-07	1.29076e-05	ENSG00000164185.4	ZNF474
											ENSG00000226321.5	102.055	1.69251	0.337243	5.01868	5.20291e-07	1.33492e-05	ENSG00000226321.5	CROCC2
											ENSG00000114113.5	23.0686	1.08813	0.217138	5.01125	5.40774e-07	1.38441e-05	ENSG00000114113.5	RBP2
											ENSG00000164434.10	2.94449	2.5898	0.517371	5.0057	5.566e-07	1.41677e-05	ENSG00000164434.10	FABP7
											ENSG00000242248.2	7.55897	1.06292	0.212403	5.00427	5.60744e-07	1.4265e-05	ENSG00000242248.2	RPL7AP57
											ENSG00000188536.11	697.209	1.14738	0.229409	5.00146	5.68977e-07	1.44579e-05	ENSG00000188536.11	HBA2
											ENSG00000275215.1	3.61281	1.50994	0.302301	4.99483	5.88877e-07	1.4887e-05	ENSG00000275215.1	RNA5-8SN4
											ENSG00000214510.8	5.60577	1.37018	0.274466	4.99216	5.97085e-07	1.50314e-05	ENSG00000214510.8	SPINK13
											ENSG00000240183.3	1.99285	1.43297	0.28733	4.98719	6.12627e-07	1.53911e-05	ENSG00000240183.3	RN7SL297P
											ENSG00000186471.11	60.9661	1.5976	0.320517	4.98443	6.21442e-07	1.55975e-05	ENSG00000186471.11	AKAP14
											ENSG00000228541.1	6.70758	1.20634	0.242037	4.98409	6.22539e-07	1.56137e-05	ENSG00000228541.1	AC093159.1
											ENSG00000274641.1	58.2344	1.03022	0.206979	4.97743	6.44339e-07	1.61059e-05	ENSG00000274641.1	HIST1H2BO
											ENSG00000277483.1	0.751474	2.1096	0.424853	4.96548	6.85318e-07	1.7025e-05	ENSG00000277483.1	RN7SL321P
											ENSG00000261672.1	0.907628	2.07406	0.418511	4.95581	7.2029e-07	1.77549e-05	ENSG00000261672.1
											ENSG00000272533.1	4.51214	1.17853	0.23786	4.9547	7.24411e-07	1.78466e-05	ENSG00000272533.1	SNORA28
											ENSG00000138722.8	115.172	1.16416	0.235139	4.95094	7.3857e-07	1.81652e-05	ENSG00000138722.8	MMRN1
											ENSG00000194297.2	1.54566	3.36935	0.680861	4.94867	7.47222e-07	1.83273e-05	ENSG00000194297.2	RNU1-75P
											ENSG00000160838.12	72.3412	1.40733	0.284394	4.94854	7.47707e-07	1.83291e-05	ENSG00000160838.12	LRRC71
											ENSG00000163687.12	12.7271	1.02503	0.207279	4.94515	7.60851e-07	1.86103e-05	ENSG00000163687.12	DNASE1L3
											ENSG00000201510.1	0.854913	2.18276	0.441851	4.94003	7.81117e-07	1.90536e-05	ENSG00000201510.1	RN7SKP217
											ENSG00000231501.1	3.75822	1.00134	0.202721	4.93951	7.83175e-07	1.90933e-05	ENSG00000231501.1	MTND4LP1
											ENSG00000280429.1	2.83731	1.61929	0.327997	4.93691	7.937e-07	1.93287e-05	ENSG00000280429.1	AF001548.3
											ENSG00000224683.1	3.53698	1.22943	0.249224	4.93303	8.09631e-07	1.96736e-05	ENSG00000224683.1	RPL36AP29
											ENSG00000241899.1	2.22233	1.13253	0.229605	4.93253	8.11699e-07	1.97131e-05	ENSG00000241899.1	TPT1P3
											ENSG00000213035.4	2.38361	1.15907	0.235095	4.93023	8.21327e-07	1.98818e-05	ENSG00000213035.4	RPL23AP80
											ENSG00000242066.3	0.829627	2.05379	0.417397	4.92047	8.63363e-07	2.08313e-05	ENSG00000242066.3	RN7SL214P
											ENSG00000201221.1	5.54313	1.09422	0.222405	4.91996	8.65626e-07	2.08632e-05	ENSG00000201221.1	RNU4-40P
											ENSG00000196154.10	9908.15	1.03278	0.210047	4.91691	8.79202e-07	2.11332e-05	ENSG00000196154.10	S100A4
											ENSG00000247516.4	953.423	1.1223	0.228318	4.91554	8.85402e-07	2.12707e-05	ENSG00000247516.4	MIR4458HG
											ENSG00000156206.12	63.4721	1.22521	0.249268	4.91521	8.8686e-07	2.12744e-05	ENSG00000156206.12	CFAP161
											ENSG00000250320.4	6.57115	1.21557	0.247397	4.91345	8.94862e-07	2.14401e-05	ENSG00000250320.4	AC113383.1
											ENSG00000178125.13	49.4621	1.15367	0.235071	4.90774	9.21334e-07	2.20032e-05	ENSG00000178125.13	PPP1R42
											ENSG00000104435.12	14.1402	1.85989	0.379378	4.90247	9.46374e-07	2.24684e-05	ENSG00000104435.12	STMN2
											ENSG00000279211.1	0.884895	1.62981	0.332454	4.90237	9.46892e-07	2.24687e-05	ENSG00000279211.1	AC124864.1
											ENSG00000267734.1	5.86901	1.00072	0.204216	4.9003	9.56886e-07	2.26214e-05	ENSG00000267734.1	AL121989.1
											ENSG00000006016.9	235.103	1.08851	0.222666	4.88852	1.01598e-06	2.38032e-05	ENSG00000006016.9	CRLF1
											ENSG00000270022.3	9.85494	1.16755	0.238914	4.88692	1.02426e-06	2.39343e-05	ENSG00000270022.3	Z93241.1
											ENSG00000232306.1	6.70781	1.52659	0.3128	4.8804	1.0587e-06	2.46483e-05	ENSG00000232306.1	AC012485.2
											ENSG00000232771.2	0.998627	1.62244	0.332779	4.87544	1.08564e-06	2.51965e-05	ENSG00000232771.2	PPP1R26P5
											ENSG00000184838.13	134.582	1.0887	0.223484	4.87151	1.10748e-06	2.5623e-05	ENSG00000184838.13	PRR16
											ENSG00000244088.1	3.13573	1.00938	0.207497	4.86453	1.14726e-06	2.63379e-05	ENSG00000244088.1	RPL23AP44
											ENSG00000064205.9	180.198	1.06794	0.219749	4.85981	1.17498e-06	2.68633e-05	ENSG00000064205.9	WISP2
											ENSG00000264745.1	28.1608	1.05754	0.217704	4.8577	1.18758e-06	2.71095e-05	ENSG00000264745.1	TTC39C-AS1
											ENSG00000273754.1	3.49502	1.13172	0.233137	4.8543	1.20811e-06	2.75217e-05	ENSG00000273754.1
											ENSG00000134201.9	108.906	1.00158	0.206452	4.85137	1.22612e-06	2.79032e-05	ENSG00000134201.9	GSTM5
											ENSG00000254333.1	18.5247	1.01764	0.209898	4.84827	1.24542e-06	2.82559e-05	ENSG00000254333.1	NDST1-AS1
											ENSG00000230353.5	1.46135	1.47459	0.304183	4.84769	1.24904e-06	2.83158e-05	ENSG00000230353.5	AC114755.3
											ENSG00000161055.3	465.49	1.53348	0.316394	4.84674	1.25507e-06	2.84024e-05	ENSG00000161055.3	SCGB3A1
											ENSG00000168515.3	172.458	1.72607	0.356829	4.83724	1.31653e-06	2.97176e-05	ENSG00000168515.3	SCGB1D1
											ENSG00000207063.1	3.89542	1.66112	0.343439	4.83673	1.31995e-06	2.97646e-05	ENSG00000207063.1	SNORD116-1
											ENSG00000239528.1	44.5367	1.15213	0.238729	4.82608	1.39246e-06	3.11467e-05	ENSG00000239528.1	RPS14P8
											ENSG00000232679.1	27.7333	1.47557	0.306342	4.81673	1.45928e-06	3.23971e-05	ENSG00000232679.1	LINC01705
											ENSG00000229111.1	22.2345	1.081	0.224423	4.81681	1.4587e-06	3.23971e-05	ENSG00000229111.1	MED4-AS1
											ENSG00000229196.3	15.8965	1.07315	0.223134	4.80943	1.51364e-06	3.34369e-05	ENSG00000229196.3	AC087071.1
											ENSG00000280650.1	4.91169	1.93693	0.403035	4.80585	1.54093e-06	3.39587e-05	ENSG00000280650.1	KCNIP4-IT1
											ENSG00000213759.7	7.6614	1.76889	0.368415	4.80136	1.57593e-06	3.46237e-05	ENSG00000213759.7	UGT2B11
											ENSG00000210194.1	5.09369	1.14451	0.238432	4.80018	1.58526e-06	3.47771e-05	ENSG00000210194.1	MT-TE
											ENSG00000231621.1	71.5364	1.41449	0.294929	4.79604	1.61831e-06	3.53627e-05	ENSG00000231621.1	AC013264.1
											ENSG00000204542.2	248.573	1.70564	0.35582	4.79354	1.63862e-06	3.57076e-05	ENSG00000204542.2	C6orf15
											ENSG00000201423.1	0.540451	2.32383	0.484827	4.79313	1.64203e-06	3.5758e-05	ENSG00000201423.1	RN7SKP246
											ENSG00000263426.2	6.53258	2.33628	0.487729	4.79012	1.6668e-06	3.62264e-05	ENSG00000263426.2	RN7SL471P
											ENSG00000224114.1	772.201	1.42104	0.296806	4.78778	1.68637e-06	3.65268e-05	ENSG00000224114.1	AL591846.1
											ENSG00000233725.6	774.712	1.20951	0.252787	4.7847	1.71247e-06	3.70199e-05	ENSG00000233725.6	LINC00284
											ENSG00000203782.5	2.22303	1.45874	0.305373	4.77692	1.77998e-06	3.82933e-05	ENSG00000203782.5	LOR
											ENSG00000152611.10	239.66	1.57186	0.329132	4.77577	1.79021e-06	3.84947e-05	ENSG00000152611.10	CAPSL
											ENSG00000206892.1	2.64618	1.03064	0.215905	4.7736	1.80961e-06	3.88743e-05	ENSG00000206892.1	RNU6-42P
											ENSG00000149043.15	332.789	1.47379	0.308905	4.771	1.83311e-06	3.9322e-05	ENSG00000149043.15	SYT8
											ENSG00000080572.11	20.3523	1.86661	0.391489	4.76798	1.86078e-06	3.98197e-05	ENSG00000080572.11	PIH1D3
											ENSG00000179399.12	78.8708	1.37616	0.288798	4.76512	1.88737e-06	4.0311e-05	ENSG00000179399.12	GPC5
											ENSG00000034971.13	22.7916	1.42032	0.298081	4.76487	1.88975e-06	4.03425e-05	ENSG00000034971.13	MYOC
											ENSG00000250878.3	5.78309	1.07451	0.225883	4.75693	1.96562e-06	4.17617e-05	ENSG00000250878.3	METTL21EP
											ENSG00000137440.4	180.904	1.27077	0.267498	4.75059	2.02825e-06	4.28669e-05	ENSG00000137440.4	FGFBP1
											ENSG00000201822.1	1.48223	1.84415	0.388279	4.74955	2.03866e-06	4.30444e-05	ENSG00000201822.1	RNA5SP149
											ENSG00000271691.1	2.41868	1.32056	0.278325	4.74466	2.08854e-06	4.39949e-05	ENSG00000271691.1	AC140658.6
											ENSG00000175946.8	26.408	1.40026	0.295539	4.73798	2.15862e-06	4.52567e-05	ENSG00000175946.8	KLHL38
											ENSG00000101222.11	351.286	1.02277	0.216302	4.72845	2.26235e-06	4.71205e-05	ENSG00000101222.11	SPEF1
											ENSG00000110203.7	460.16	1.24586	0.263825	4.72227	2.33225e-06	4.83724e-05	ENSG00000110203.7	FOLR3
											ENSG00000143536.7	11.7475	2.12727	0.451095	4.71578	2.40782e-06	4.97772e-05	ENSG00000143536.7	CRNN
											ENSG00000259840.1	6.57553	1.00626	0.213518	4.71275	2.44401e-06	5.04317e-05	ENSG00000259840.1	Z97653.1
											ENSG00000187398.10	13.4083	1.06891	0.227251	4.70367	2.55529e-06	5.23875e-05	ENSG00000187398.10	LUZP2
											ENSG00000141294.8	360.274	1.00022	0.212713	4.70223	2.57339e-06	5.26857e-05	ENSG00000141294.8	LRRC46
											ENSG00000145824.11	1906.44	1.35439	0.288181	4.69977	2.60454e-06	5.32744e-05	ENSG00000145824.11	CXCL14
											ENSG00000186973.9	331.009	1.38122	0.294626	4.68804	2.75839e-06	5.59837e-05	ENSG00000186973.9	FAM183A
											ENSG00000281657.1	1.46159	2.01155	0.429294	4.68571	2.78989e-06	5.65712e-05	ENSG00000281657.1
											ENSG00000176029.12	61.3646	1.51279	0.323185	4.68089	2.85638e-06	5.7709e-05	ENSG00000176029.12	C11orf16
											ENSG00000199839.1	1.8633	1.71228	0.366572	4.67106	2.99642e-06	6.01829e-05	ENSG00000199839.1	RNA5SP150
											ENSG00000235110.5	1.48464	1.2431	0.266357	4.66706	3.05543e-06	6.09886e-05	ENSG00000235110.5	AC107421.1
											ENSG00000261200.1	0.65381	1.51539	0.32532	4.65815	3.19071e-06	6.3313e-05	ENSG00000261200.1	AC136944.2
											ENSG00000271952.1	2.68193	1.64128	0.353459	4.64349	3.42581e-06	6.73669e-05	ENSG00000271952.1	LINC01954
											ENSG00000225652.1	3.61962	1.13539	0.245088	4.63257	3.61149e-06	7.04677e-05	ENSG00000225652.1	KCNMA1-AS3
											ENSG00000256164.1	23.6622	1.50525	0.325579	4.6233	3.77685e-06	7.32245e-05	ENSG00000256164.1
											ENSG00000225298.4	27.6288	1.13124	0.244698	4.62301	3.78219e-06	7.32412e-05	ENSG00000225298.4	LINC00113
											ENSG00000201358.1	0.777814	1.68542	0.365252	4.61442	3.94195e-06	7.6081e-05	ENSG00000201358.1	RN7SKP193
											ENSG00000132975.7	310.567	1.7493	0.379837	4.60541	4.11662e-06	7.91431e-05	ENSG00000132975.7	GPR12
											ENSG00000218521.1	0.843189	1.99079	0.432654	4.60135	4.1977e-06	8.03504e-05	ENSG00000218521.1	AL589655.1
											ENSG00000167653.4	343.517	1.45046	0.315616	4.59564	4.31428e-06	8.21968e-05	ENSG00000167653.4	PSCA
											ENSG00000256713.6	200.396	1.31701	0.28683	4.59161	4.3984e-06	8.35847e-05	ENSG00000256713.6	PGA5
											ENSG00000239742.3	1.72956	1.38297	0.301764	4.58294	4.58482e-06	8.65723e-05	ENSG00000239742.3	RN7SL672P
											ENSG00000275783.1	10.3828	1.35155	0.294964	4.5821	4.60339e-06	8.68124e-05	ENSG00000275783.1
											ENSG00000276978.1	1.17814	1.1078	0.241763	4.58215	4.60214e-06	8.68124e-05	ENSG00000276978.1
											ENSG00000278463.1	17.1397	1.08238	0.236374	4.5791	4.66973e-06	8.76829e-05	ENSG00000278463.1	HIST1H2AB
											ENSG00000146147.13	26.1899	1.10288	0.24088	4.57852	4.68267e-06	8.78603e-05	ENSG00000146147.13	MLIP
											ENSG00000092009.9	3.53358	1.33092	0.290713	4.57813	4.69155e-06	8.79526e-05	ENSG00000092009.9	CMA1
											ENSG00000233730.1	23.1407	1.78848	0.390895	4.57535	4.75422e-06	8.89401e-05	ENSG00000233730.1	LINC01765
											ENSG00000125384.6	538.403	1.02261	0.223721	4.57091	4.85603e-06	9.05399e-05	ENSG00000125384.6	PTGER2
											ENSG00000272049.1	27.6029	1.17534	0.257222	4.56936	4.89227e-06	9.10488e-05	ENSG00000272049.1	AC091965.4
											ENSG00000197882.3	7.08336	1.09133	0.23889	4.56834	4.9161e-06	9.13536e-05	ENSG00000197882.3	OR7E13P
											ENSG00000164304.14	17.1086	1.14921	0.251591	4.56775	4.92976e-06	9.15692e-05	ENSG00000164304.14	CAGE1
											ENSG00000160678.10	21346	1.02832	0.225177	4.56671	4.9544e-06	9.19117e-05	ENSG00000160678.10	S100A1
											ENSG00000226281.2	47.5006	1.22808	0.269185	4.56221	5.06178e-06	9.34359e-05	ENSG00000226281.2	AL031123.1
											ENSG00000263952.4	1.94133	2.20912	0.484232	4.5621	5.06434e-06	9.34445e-05	ENSG00000263952.4	AP005120.1
											ENSG00000164972.11	454.377	1.38702	0.304301	4.55807	5.16258e-06	9.50993e-05	ENSG00000164972.11	C9orf24
											ENSG00000178965.12	80.7595	1.5166	0.332951	4.55502	5.23809e-06	9.63705e-05	ENSG00000178965.12	ERICH3
											ENSG00000261039.2	24.4621	1.47938	0.325159	4.5497	5.37213e-06	9.87956e-05	ENSG00000261039.2	LINC02544
											ENSG00000252209.1	0.962176	4.09469	0.90057	4.54677	5.44746e-06	0.000100098	ENSG00000252209.1	RNU1-48P
											ENSG00000211829.5	249.256	1.3241	0.29124	4.54642	5.45661e-06	0.000100225	ENSG00000211829.5	TRDC
											ENSG00000276088.1	0.679523	2.06799	0.454873	4.54631	5.45957e-06	0.000100238	ENSG00000276088.1	RN7SL620P
											ENSG00000166741.6	5623.58	1.08782	0.239289	4.54604	5.46657e-06	0.000100284	ENSG00000166741.6	NNMT
											ENSG00000270765.4	73.4508	1.35043	0.297193	4.54397	5.52052e-06	0.000101023	ENSG00000270765.4	GAS2L2
											ENSG00000226729.3	5.46585	1.06159	0.233846	4.5397	5.6333e-06	0.000103002	ENSG00000226729.3	RPL35AP30
											ENSG00000211895.4	11717.9	1.47003	0.323837	4.53943	5.64064e-06	0.000103094	ENSG00000211895.4	IGHA1
											ENSG00000176984.5	10.6798	1.14102	0.251649	4.53418	5.78263e-06	0.000105214	ENSG00000176984.5	AP000679.1
											ENSG00000276047.1	0.661593	1.78765	0.394793	4.52808	5.95215e-06	0.000107637	ENSG00000276047.1	RN7SL711P
											ENSG00000254789.1	1.95522	1.8491	0.408544	4.52607	6.00898e-06	0.000108533	ENSG00000254789.1	AC073172.1
											ENSG00000249481.5	3.35636	2.75708	0.60987	4.52076	6.16183e-06	0.000110978	ENSG00000249481.5	SPATS1
											ENSG00000206356.5	2.79498	1.39401	0.308778	4.51459	6.3439e-06	0.00011388	ENSG00000206356.5	AC114324.1
											ENSG00000249020.1	2.90958	1.03425	0.22918	4.5128	6.39762e-06	0.00011471	ENSG00000249020.1	SNORA58
											ENSG00000231437.3	27.392	1.23054	0.272885	4.50935	6.50266e-06	0.000116456	ENSG00000231437.3	LINC01750
											ENSG00000210127.1	8.48252	1.03735	0.230085	4.50855	6.52717e-06	0.000116754	ENSG00000210127.1	MT-TA
											ENSG00000114248.8	13.9723	1.51288	0.335694	4.50671	6.58394e-06	0.000117722	ENSG00000114248.8	LRRC31
											ENSG00000137473.16	41.2847	1.55985	0.346334	4.50389	6.67222e-06	0.00011906	ENSG00000137473.16	TTC29
											ENSG00000163751.3	54.457	1.36565	0.303345	4.50199	6.73217e-06	0.00011989	ENSG00000163751.3	CPA3
											ENSG00000171695.9	83.6934	1.05952	0.235446	4.50005	6.79389e-06	0.000120748	ENSG00000171695.9	LKAAEAR1
											ENSG00000254561.3	12.9217	1.08227	0.240749	4.49543	6.94297e-06	0.000123053	ENSG00000254561.3	AP003393.1
											ENSG00000187957.7	108.424	1.34452	0.299325	4.49184	7.06099e-06	0.000124896	ENSG00000187957.7	DNER
											ENSG00000277353.1	1.5504	1.26	0.280551	4.49118	7.08305e-06	0.000125186	ENSG00000277353.1
											ENSG00000254608.1	22.6446	1.10677	0.247556	4.47077	7.79367e-06	0.000135643	ENSG00000254608.1
											ENSG00000233048.1	2.92897	1.60461	0.359052	4.46903	7.85747e-06	0.000136593	ENSG00000233048.1	LINC01722
											ENSG00000157330.8	140.849	1.52963	0.34282	4.46191	8.12316e-06	0.000140417	ENSG00000157330.8	C1orf158
											ENSG00000229150.1	77.8985	2.31129	0.518196	4.46026	8.18593e-06	0.000141199	ENSG00000229150.1	CRYGEP
											ENSG00000279439.1	1.05407	1.98516	0.44588	4.45222	8.49864e-06	0.000145577	ENSG00000279439.1	AC105114.1
											ENSG00000215217.5	467.124	1.06555	0.239337	4.45211	8.50291e-06	0.000145594	ENSG00000215217.5	C5orf49
											ENSG00000249610.1	5.9615	1.51454	0.340386	4.44949	8.6076e-06	0.00014699	ENSG00000249610.1	AC010255.2
											ENSG00000200394.1	3.02346	1.05069	0.236285	4.44671	8.71972e-06	0.000148563	ENSG00000200394.1	SNORA38B
											ENSG00000276790.1	10.8042	1.09083	0.245362	4.44582	8.75588e-06	0.000149122	ENSG00000276790.1	AC068234.3
											ENSG00000255181.3	15.061	1.2453	0.280341	4.44207	8.90956e-06	0.000151391	ENSG00000255181.3	CCDC166
											ENSG00000242175.3	0.88209	1.52992	0.344475	4.44129	8.94196e-06	0.000151825	ENSG00000242175.3	RN7SL127P
											ENSG00000197614.9	2718.85	1.15597	0.260417	4.43891	9.04154e-06	0.000153083	ENSG00000197614.9	MFAP5
											ENSG00000257542.4	79.1566	1.06586	0.240119	4.43886	9.04355e-06	0.000153083	ENSG00000257542.4	OR7E47P
											ENSG00000166396.11	63.2774	1.66657	0.3756	4.43708	9.11853e-06	0.000154117	ENSG00000166396.11	SERPINB7
											ENSG00000186710.10	189.361	1.07523	0.242348	4.43674	9.13321e-06	0.000154307	ENSG00000186710.10	CFAP73
											ENSG00000178602.6	7.44363	1.70699	0.384793	4.43612	9.15955e-06	0.000154619	ENSG00000178602.6	OTOS
											ENSG00000204362.5	2.27667	1.54392	0.348488	4.43033	9.40901e-06	0.000158305	ENSG00000204362.5	AL590644.1
											ENSG00000264618.2	0.917797	1.86895	0.422048	4.42829	9.49813e-06	0.000159503	ENSG00000264618.2	RN7SL732P
											ENSG00000113924.10	264.043	1.35526	0.306781	4.41768	9.97638e-06	0.000166465	ENSG00000113924.10	HGD
											ENSG00000258498.5	108.732	1.11667	0.252846	4.41642	1.00348e-05	0.000167252	ENSG00000258498.5	DIO3OS
											ENSG00000269091.4	6.90821	1.14109	0.258499	4.41427	1.01349e-05	0.000168668	ENSG00000269091.4	AC010624.3
											ENSG00000205502.3	452.829	1.1741	0.265988	4.41408	1.01438e-05	0.000168753	ENSG00000205502.3	C2CD4B
											ENSG00000225922.1	1.73231	1.04614	0.237144	4.41143	1.02692e-05	0.000170774	ENSG00000225922.1	RPL21P92
											ENSG00000227053.1	11.4092	1.08555	0.246231	4.40868	1.04004e-05	0.00017257	ENSG00000227053.1	AC105446.1
											ENSG00000172023.6	1.04737	2.65861	0.603094	4.40829	1.0419e-05	0.000172814	ENSG00000172023.6	REG1B
											ENSG00000156689.5	156.292	1.93598	0.439823	4.40172	1.07396e-05	0.000177601	ENSG00000156689.5	GLYATL2
											ENSG00000150275.16	69.3905	1.65091	0.375055	4.40177	1.0737e-05	0.000177601	ENSG00000150275.16	PCDH15
											ENSG00000198643.5	64.0566	1.35029	0.306948	4.39909	1.08707e-05	0.000179302	ENSG00000198643.5	FAM3D
											ENSG00000176601.10	74.5707	1.55346	0.353474	4.39484	1.10855e-05	0.000182438	ENSG00000176601.10	MAP3K19
											ENSG00000264596.1	1.03639	1.57589	0.359137	4.38798	1.14407e-05	0.000187453	ENSG00000264596.1	AP000897.1
											ENSG00000120471.13	72.7893	1.14536	0.261064	4.38729	1.14773e-05	0.000187983	ENSG00000120471.13	TP53AIP1
											ENSG00000227170.1	1.39016	1.5377	0.351128	4.37932	1.19052e-05	0.000193777	ENSG00000227170.1	AF178030.1
											ENSG00000220370.1	9.29722	1.04171	0.237964	4.37758	1.20004e-05	0.000195185	ENSG00000220370.1	AL078595.1
											ENSG00000178796.11	42.4711	1.37219	0.313732	4.37376	1.22126e-05	0.0001982	ENSG00000178796.11	RIIAD1
											ENSG00000163273.3	34.8002	1.17791	0.269574	4.36954	1.24509e-05	0.000201627	ENSG00000163273.3	NPPC
											ENSG00000251546.1	35.6785	1.75555	0.401924	4.36786	1.25471e-05	0.00020289	ENSG00000251546.1	IGKV1D-39
											ENSG00000237162.1	1.76342	1.05242	0.241078	4.3655	1.26833e-05	0.000204719	ENSG00000237162.1	AC007098.1
											ENSG00000275676.1	2.10123	2.67257	0.612661	4.36224	1.28736e-05	0.00020734	ENSG00000275676.1	BX005040.1
											ENSG00000259092.1	23.5634	1.34077	0.30773	4.35698	1.31869e-05	0.000211619	ENSG00000259092.1	TRAV30
											ENSG00000251726.1	4.05963	1.26067	0.289824	4.34976	1.36284e-05	0.000216903	ENSG00000251726.1	RNU7-41P
											ENSG00000278732.1	2.97724	1.28015	0.294779	4.34275	1.4071e-05	0.000222593	ENSG00000278732.1	RF00017
											ENSG00000226337.3	4.99777	2.09799	0.483474	4.33941	1.42864e-05	0.000225199	ENSG00000226337.3	AL353616.2
											ENSG00000227195.7	66.7396	1.31816	0.304009	4.33592	1.45154e-05	0.000228516	ENSG00000227195.7	MIR663AHG
											ENSG00000166535.18	287.312	1.27302	0.293907	4.33137	1.48187e-05	0.0002326	ENSG00000166535.18	A2ML1
											ENSG00000243049.3	0.760389	1.69829	0.392297	4.3291	1.49723e-05	0.000234678	ENSG00000243049.3	RN7SL33P
											ENSG00000211625.2	148.148	1.76771	0.408347	4.32894	1.49828e-05	0.00023468	ENSG00000211625.2	IGKV3D-20
											ENSG00000242173.7	71.0133	1.08112	0.249902	4.32617	1.51725e-05	0.000236983	ENSG00000242173.7	ARHGDIG
											ENSG00000266964.4	212.582	1.01811	0.235499	4.32321	1.53774e-05	0.000239656	ENSG00000266964.4	FXYD1
											ENSG00000129951.17	121.808	1.22839	0.284257	4.3214	1.55045e-05	0.000241251	ENSG00000129951.17	PLPPR3
											ENSG00000262202.4	5.91315	1.10355	0.255495	4.31927	1.5655e-05	0.000242898	ENSG00000262202.4	AC007952.4
											ENSG00000005073.5	15.3615	1.39189	0.322273	4.31899	1.56746e-05	0.000243118	ENSG00000005073.5	HOXA11
											ENSG00000279240.1	2.17806	2.56866	0.595001	4.31707	1.58111e-05	0.000244723	ENSG00000279240.1	AC063980.1
											ENSG00000135744.7	209.137	1.21706	0.282155	4.31343	1.60744e-05	0.000248055	ENSG00000135744.7	AGT
											ENSG00000235315.2	1.45415	1.08627	0.25219	4.30736	1.65216e-05	0.000254039	ENSG00000235315.2	RPL23AP69
											ENSG00000252242.1	1.64966	1.27576	0.296473	4.30312	1.68412e-05	0.000258061	ENSG00000252242.1	RNU7-115P
											ENSG00000237125.7	42.7121	1.02487	0.238271	4.30126	1.6983e-05	0.000259966	ENSG00000237125.7	HAND2-AS1
											ENSG00000266439.2	4.17666	1.5315	0.356992	4.29	1.78673e-05	0.000272003	ENSG00000266439.2	RN7SL493P
											ENSG00000258274.1	3.15956	1.00702	0.234781	4.28916	1.79347e-05	0.000272657	ENSG00000258274.1	AC012085.2
											ENSG00000276409.3	17.637	1.15643	0.2698	4.28625	1.81718e-05	0.000275789	ENSG00000276409.3	CCL14
											ENSG00000165383.9	11.1754	1.65011	0.385192	4.28386	1.83682e-05	0.000278011	ENSG00000165383.9	LRRC18
											ENSG00000222404.1	0.812521	1.79391	0.419458	4.27672	1.89665e-05	0.000285512	ENSG00000222404.1	RN7SKP281
											ENSG00000264901.1	6.18286	1.07993	0.252905	4.2701	1.95383e-05	0.000292737	ENSG00000264901.1	MIR3616
											ENSG00000216616.1	1.70616	1.1079	0.260062	4.26016	2.04283e-05	0.000304834	ENSG00000216616.1	AL356421.1
											ENSG00000200361.1	1.71818	1.52325	0.357783	4.25747	2.0675e-05	0.000307689	ENSG00000200361.1	RF00019
											ENSG00000253404.1	40.2469	1.01242	0.237957	4.25466	2.09371e-05	0.000311174	ENSG00000253404.1	AC034243.1
											ENSG00000202187.1	0.527863	1.85623	0.437293	4.24481	2.18776e-05	0.000323529	ENSG00000202187.1	RNA5SP355
											ENSG00000249621.1	3.078	2.09064	0.493402	4.23718	2.26344e-05	0.00033295	ENSG00000249621.1	AC113349.1
											ENSG00000237232.6	37.4126	1.05036	0.247931	4.23652	2.27009e-05	0.000333708	ENSG00000237232.6	ZNF295-AS1
											ENSG00000118194.17	499.437	1.19451	0.282372	4.23028	2.33405e-05	0.000341641	ENSG00000118194.17	TNNT2
											ENSG00000228792.2	3.17876	1.37655	0.325957	4.22312	2.40941e-05	0.000350823	ENSG00000228792.2	AL356310.1
											ENSG00000204612.1	4.46247	1.24772	0.295458	4.22301	2.41057e-05	0.000350877	ENSG00000204612.1	FOXB2
											ENSG00000278660.1	2.39863	1.16294	0.275615	4.21943	2.44921e-05	0.000355108	ENSG00000278660.1
											ENSG00000273368.1	4.23988	1.01016	0.239589	4.21621	2.48445e-05	0.000359397	ENSG00000273368.1	AC006566.1
											ENSG00000034239.9	328.805	1.3511	0.320595	4.21435	2.50494e-05	0.00036189	ENSG00000034239.9	EFCAB1
											ENSG00000172232.8	9.89776	1.10626	0.263006	4.20622	2.59676e-05	0.000373094	ENSG00000172232.8	AZU1
											ENSG00000258068.1	3.02444	1.22607	0.291751	4.20247	2.6402e-05	0.000378114	ENSG00000258068.1	AC079600.3
											ENSG00000264275.1	1.83375	1.03513	0.247276	4.18614	2.83743e-05	0.000401959	ENSG00000264275.1	RN7SL753P
											ENSG00000206975.1	1.15837	1.25147	0.299258	4.1819	2.8908e-05	0.00040796	ENSG00000206975.1	RNU6-13P
											ENSG00000200408.1	1.78285	1.28768	0.307943	4.18155	2.89532e-05	0.000408339	ENSG00000200408.1	RNA5SP74
											ENSG00000230062.5	47.9868	1.82961	0.437651	4.18053	2.9083e-05	0.00040939	ENSG00000230062.5	ANKRD66
											ENSG00000160951.3	368.766	1.04624	0.250304	4.17989	2.91653e-05	0.000409899	ENSG00000160951.3	PTGER1
											ENSG00000251966.2	0.715324	3.6268	0.868174	4.1775	2.94736e-05	0.00041371	ENSG00000251966.2
											ENSG00000236013.4	3.21508	1.20846	0.289489	4.17444	2.98714e-05	0.000418633	ENSG00000236013.4	AL138737.1
											ENSG00000226715.1	2.57905	1.71306	0.41051	4.17299	3.00624e-05	0.000420779	ENSG00000226715.1	LINC01709
											ENSG00000276532.1	0.656672	1.86076	0.446421	4.16818	3.07046e-05	0.00042842	ENSG00000276532.1	RF00017
											ENSG00000254730.1	1.06476	1.41829	0.341069	4.15836	3.20536e-05	0.000445253	ENSG00000254730.1	AP002453.1
											ENSG00000184385.2	29.4911	1.57574	0.379147	4.15601	3.23852e-05	0.000449471	ENSG00000184385.2	UMODL1-AS1
											ENSG00000201104.1	1.99553	1.09138	0.262707	4.15434	3.26228e-05	0.000452064	ENSG00000201104.1	RNU6-11P
											ENSG00000275258.1	3.2807	1.05661	0.254397	4.15338	3.27602e-05	0.000453543	ENSG00000275258.1
											ENSG00000211611.2	47.6566	1.86753	0.450189	4.14831	3.34933e-05	0.000462541	ENSG00000211611.2	IGKV6-21
											ENSG00000236740.5	70.0933	1.1302	0.272558	4.14664	3.37394e-05	0.000465073	ENSG00000236740.5	AL033384.1
											ENSG00000199755.1	1.63178	1.27651	0.307971	4.14491	3.39948e-05	0.000467723	ENSG00000199755.1	RF00019
											ENSG00000261399.1	27.2341	1.05971	0.255731	4.14385	3.41518e-05	0.000469131	ENSG00000261399.1	AL031710.1
											ENSG00000075043.16	12.9465	1.21397	0.29325	4.13971	3.47743e-05	0.000476678	ENSG00000075043.16	KCNQ2
											ENSG00000226676.1	1.93618	1.17205	0.28327	4.13759	3.50968e-05	0.000480506	ENSG00000226676.1	BX248123.1
											ENSG00000230098.1	1.20893	1.74951	0.422912	4.13682	3.52155e-05	0.000481834	ENSG00000230098.1	TCERG1L-AS1
											ENSG00000259120.2	66.9102	1.24621	0.301385	4.13494	3.55042e-05	0.000485039	ENSG00000259120.2	SMIM6
											ENSG00000228085.1	1.23771	1.08293	0.26234	4.12796	3.65995e-05	0.000497923	ENSG00000228085.1	AC009296.1
											ENSG00000201496.1	2.13132	1.52231	0.369236	4.12287	3.74178e-05	0.000507749	ENSG00000201496.1	RN7SKP275
											ENSG00000164334.14	1.42492	1.56678	0.380097	4.12206	3.75506e-05	0.000509085	ENSG00000164334.14	FAM170A
											ENSG00000163288.12	2.43162	1.79362	0.435243	4.12096	3.77293e-05	0.000510885	ENSG00000163288.12	GABRB1
											ENSG00000204666.3	7.76116	1.12441	0.2737	4.1082	3.98762e-05	0.000535876	ENSG00000204666.3	AC010624.1
											ENSG00000204187.5	2.776	1.17694	0.286847	4.10304	4.07764e-05	0.00054583	ENSG00000204187.5	LINC00619
											ENSG00000215397.3	2.68466	1.78829	0.436017	4.10142	4.10628e-05	0.000549167	ENSG00000215397.3	SCRT2
											ENSG00000281255.1	2.06077	1.18909	0.290347	4.09542	4.214e-05	0.000561714	ENSG00000281255.1
											ENSG00000267472.1	30.4227	1.32985	0.326033	4.07886	4.52569e-05	0.000595762	ENSG00000267472.1	ARHGAP27P2
											ENSG00000183691.4	128.688	1.04018	0.255403	4.07271	4.64701e-05	0.000609388	ENSG00000183691.4	NOG
											ENSG00000206172.7	136.18	1.02779	0.252458	4.07112	4.67882e-05	0.000612656	ENSG00000206172.7	HBA1
											ENSG00000187135.7	53.8941	1.78951	0.439946	4.06756	4.75076e-05	0.000620249	ENSG00000187135.7	VSTM2B
											ENSG00000106819.10	442.117	1.14681	0.28202	4.06641	4.77433e-05	0.000622778	ENSG00000106819.10	ASPN
											ENSG00000149534.7	9.84702	1.2262	0.302519	4.05331	5.0499e-05	0.000653738	ENSG00000149534.7	MS4A2
											ENSG00000259690.1	1.88542	1.41087	0.348261	4.05117	5.09612e-05	0.000659001	ENSG00000259690.1	AC107980.1
											ENSG00000228210.1	1.77748	1.06321	0.262511	4.05013	5.11889e-05	0.000661129	ENSG00000228210.1	AL121916.1
											ENSG00000202217.1	0.461266	1.96543	0.485517	4.0481	5.1634e-05	0.000665911	ENSG00000202217.1	RN7SKP47
											ENSG00000124237.5	490.183	1.71008	0.422849	4.04417	5.25081e-05	0.000675031	ENSG00000124237.5	C20orf85
											ENSG00000239224.3	1.67915	1.17465	0.290867	4.03846	5.38025e-05	0.00068928	ENSG00000239224.3	RN7SL546P
											ENSG00000240027.2	1.48629	1.05625	0.261664	4.03668	5.42133e-05	0.000693942	ENSG00000240027.2	AC084357.1
											ENSG00000232325.3	40.0038	1.10711	0.274555	4.03237	5.52174e-05	0.000704565	ENSG00000232325.3	AC093627.1
											ENSG00000134827.6	19.255	1.46088	0.363538	4.01851	5.85684e-05	0.000740522	ENSG00000134827.6	TCN1
											ENSG00000234692.1	5.56293	1.60524	0.399772	4.01539	5.93478e-05	0.000748463	ENSG00000234692.1	AL355601.1
											ENSG00000069018.16	5.86439	1.56967	0.391556	4.0088	6.10276e-05	0.000765738	ENSG00000069018.16	TRPC7
											ENSG00000258844.1	3.38601	1.58402	0.395656	4.00354	6.24028e-05	0.000780571	ENSG00000258844.1	AL162511.1
											ENSG00000115386.5	177.422	1.58828	0.396862	4.00209	6.27841e-05	0.000784899	ENSG00000115386.5	REG1A
											ENSG00000008196.11	2.82222	2.06893	0.517867	3.9951	6.46663e-05	0.000805937	ENSG00000008196.11	TFAP2B
											ENSG00000268433.1	1.57628	2.31492	0.579609	3.99393	6.49858e-05	0.000809238	ENSG00000268433.1	MTDHP3
											ENSG00000233521.4	22.2505	1.08301	0.271363	3.99102	6.57887e-05	0.000817633	ENSG00000233521.4	LINC01638
											ENSG00000117983.16	2688.42	1.27688	0.320453	3.9846	6.75934e-05	0.000836555	ENSG00000117983.16	MUC5B
											ENSG00000210077.1	2.3266	1.14206	0.286679	3.98375	6.78354e-05	0.000838616	ENSG00000210077.1	MT-TV
											ENSG00000239953.3	1.01716	1.47315	0.370008	3.98139	6.85135e-05	0.000845824	ENSG00000239953.3	RN7SL273P
											ENSG00000141052.16	83.4347	1.22801	0.30896	3.97466	7.04784e-05	0.000865277	ENSG00000141052.16	MYOCD
											ENSG00000199773.1	0.681741	4.02759	1.01607	3.9639	7.37361e-05	0.000898821	ENSG00000199773.1	RNU1-76P
											ENSG00000224259.4	728.02	1.05699	0.266805	3.96167	7.44284e-05	0.000906017	ENSG00000224259.4	LINC01133
											ENSG00000124812.13	2.112	1.91714	0.484054	3.96059	7.47656e-05	0.000909066	ENSG00000124812.13	CRISP1
											ENSG00000199990.1	1.20746	1.47516	0.372499	3.96018	7.48932e-05	0.00091018	ENSG00000199990.1	VTRNA1-1
											ENSG00000167858.11	230.083	1.29764	0.328641	3.94849	7.86461e-05	0.000949011	ENSG00000167858.11	TEKT1
											ENSG00000267209.4	1.01924	1.8856	0.478467	3.94092	8.11686e-05	0.000976011	ENSG00000267209.4	LINC01897
											ENSG00000211892.3	1799.62	1.42546	0.361958	3.93821	8.20934e-05	0.000985354	ENSG00000211892.3	IGHG4
											ENSG00000241226.3	0.664104	1.68474	0.428508	3.93164	8.43666e-05	0.00100715	ENSG00000241226.3	RN7SL836P
											ENSG00000101441.4	18.5681	1.27047	0.323178	3.93117	8.45346e-05	0.00100861	ENSG00000101441.4	CST4
											ENSG00000183631.4	11.5722	1.64604	0.418921	3.92924	8.52133e-05	0.00101426	ENSG00000183631.4	PRR32
											ENSG00000187783.10	31.264	1.28272	0.326449	3.92931	8.51908e-05	0.00101426	ENSG00000187783.10	TMEM72
											ENSG00000226216.1	0.939203	1.11625	0.284367	3.92537	8.65974e-05	0.0010288	ENSG00000226216.1	RPS12P5
											ENSG00000256518.2	3.77161	1.01489	0.259021	3.91818	8.92184e-05	0.00105571	ENSG00000256518.2	AP000812.3
											ENSG00000164825.3	2925.47	1.14181	0.29166	3.91487	9.04542e-05	0.00106721	ENSG00000164825.3	DEFB1
											ENSG00000261231.5	1.74084	1.75125	0.447808	3.91072	9.20227e-05	0.0010837	ENSG00000261231.5	LINC02133
											ENSG00000231698.2	0.494954	2.06677	0.528953	3.90728	9.33403e-05	0.00109545	ENSG00000231698.2	AP002856.2
											ENSG00000250156.3	3.02091	1.28166	0.328249	3.90453	9.44096e-05	0.00110596	ENSG00000250156.3	LINC02060
											ENSG00000238297.2	1.98708	1.47298	0.37746	3.90234	9.52656e-05	0.00111393	ENSG00000238297.2	RF00012
											ENSG00000174680.8	3.86377	1.20441	0.308904	3.89897	9.6604e-05	0.0011275	ENSG00000174680.8	GRIK1-AS1
											ENSG00000260676.4	4.87147	2.94153	0.754512	3.89858	9.67582e-05	0.00112812	ENSG00000260676.4	LINC01541
											ENSG00000227659.1	1.14192	1.30256	0.334255	3.89691	9.74287e-05	0.00113474	ENSG00000227659.1	CLYBL-AS2
											ENSG00000233363.1	3.21169	1.76092	0.45204	3.8955	9.79946e-05	0.00113984	ENSG00000233363.1	AC006019.2
											ENSG00000123977.8	94.8425	1.24366	0.320169	3.88439	0.000102587	0.00118335	ENSG00000123977.8	DAW1
											ENSG00000267275.1	3.39684	1.35491	0.349265	3.87933	0.000104744	0.00120485	ENSG00000267275.1	AC020911.2
											ENSG00000235782.1	2.9583	1.65285	0.42639	3.87639	0.000106018	0.00121693	ENSG00000235782.1	AL031429.1
											ENSG00000253632.1	3.52218	1.06297	0.274767	3.86863	0.000109448	0.00125082	ENSG00000253632.1	AC084026.2
											ENSG00000229854.1	1.05743	1.36268	0.352937	3.86096	0.000112945	0.00128615	ENSG00000229854.1	AL357936.1
											ENSG00000224613.5	4.04907	1.05944	0.274604	3.85808	0.000114282	0.00129972	ENSG00000224613.5	AC095032.1
											ENSG00000279684.1	4.21422	1.03474	0.268237	3.85755	0.000114529	0.00130186	ENSG00000279684.1	AP003969.2
											ENSG00000143546.8	965.25	1.1319	0.294257	3.84665	0.000119743	0.00135318	ENSG00000143546.8	S100A8
											ENSG00000186297.10	21.0133	1.09787	0.285873	3.8404	0.000122833	0.00138247	ENSG00000186297.10	GABRA5
											ENSG00000211890.3	1074.69	1.24607	0.324622	3.83854	0.000123766	0.00139142	ENSG00000211890.3	IGHA2
											ENSG00000224500.1	0.464071	1.95298	0.508941	3.83733	0.000124379	0.00139633	ENSG00000224500.1	AL731575.1
											ENSG00000188487.10	3.18285	1.22184	0.318537	3.8358	0.000125156	0.00140434	ENSG00000188487.10	INSC
											ENSG00000005421.7	140.222	1.1724	0.305774	3.83419	0.000125978	0.00141179	ENSG00000005421.7	PON1
											ENSG00000254948.1	11.0515	1.15224	0.301122	3.8265	0.00012998	0.00144716	ENSG00000254948.1	OR7E158P
											ENSG00000241590.1	0.72882	1.32439	0.346136	3.82622	0.000130128	0.00144783	ENSG00000241590.1	RPL17P37
											ENSG00000265752.2	7.34073	1.09529	0.286414	3.82414	0.000131231	0.00145744	ENSG00000265752.2	AC010754.1
											ENSG00000270442.1	29.6432	1.19532	0.312837	3.82092	0.000132955	0.00147323	ENSG00000270442.1	AC008725.1
											ENSG00000170231.14	383.885	1.26026	0.32999	3.8191	0.000133941	0.00148241	ENSG00000170231.14	FABP6
											ENSG00000110375.2	210.895	1.05206	0.275961	3.81234	0.000137656	0.00151742	ENSG00000110375.2	UPK2
											ENSG00000272541.1	3.90814	1.20272	0.31552	3.81186	0.000137925	0.00151926	ENSG00000272541.1	AL021368.3
											ENSG00000279021.1	1.63649	1.19712	0.314306	3.80878	0.000139657	0.00153371	ENSG00000279021.1	AC092139.2
											ENSG00000270017.1	0.516822	1.48326	0.389431	3.80879	0.00013965	0.00153371	ENSG00000270017.1	AC107976.1
											ENSG00000175161.12	86.6248	1.41718	0.372721	3.80224	0.000143391	0.00156483	ENSG00000175161.12	CADM2
											ENSG00000095917.12	49.6951	1.57971	0.415876	3.79852	0.000145565	0.00158458	ENSG00000095917.12	TPSD1
											ENSG00000222259.1	0.920446	1.36271	0.358915	3.79676	0.000146601	0.00159429	ENSG00000222259.1	RN7SKP114
											ENSG00000174899.9	166.193	1.09154	0.288015	3.78988	0.000150723	0.00163031	ENSG00000174899.9	PQLC2L
											ENSG00000221962.4	1.69516	1.07769	0.284405	3.78929	0.00015108	0.00163342	ENSG00000221962.4	TMEM14EP
											ENSG00000109182.10	36.9741	1.29753	0.34251	3.78828	0.000151691	0.00163922	ENSG00000109182.10	CWH43
											ENSG00000277684.1	0.842645	1.35541	0.357827	3.78789	0.000151934	0.00164105	ENSG00000277684.1	AL392048.1
											ENSG00000116690.10	156.275	1.09342	0.288669	3.78779	0.000151992	0.00164121	ENSG00000116690.10	PRG4
											ENSG00000269590.1	0.571602	1.36074	0.359362	3.78655	0.000152756	0.00164753	ENSG00000269590.1	AC010422.5
											ENSG00000205277.8	41.7531	1.01371	0.267757	3.78595	0.000153123	0.00165029	ENSG00000205277.8	MUC12
											ENSG00000262890.1	14.8769	1.23494	0.326365	3.78394	0.000154366	0.00166287	ENSG00000262890.1	AC027281.1
											ENSG00000207349.1	0.538357	2.11939	0.560223	3.78312	0.000154875	0.00166561	ENSG00000207349.1	RNVU1-17
											ENSG00000070193.4	9.69119	1.41721	0.374806	3.78117	0.00015609	0.00167577	ENSG00000070193.4	FGF10
											ENSG00000185915.5	5.37664	1.29421	0.342832	3.77505	0.000159974	0.00171122	ENSG00000185915.5	KLHL34
											ENSG00000233429.8	317.76	1.0271	0.272877	3.76395	0.000167248	0.00177541	ENSG00000233429.8	HOTAIRM1
											ENSG00000276242.1	4.06002	1.02838	0.273296	3.76288	0.000167967	0.00178091	ENSG00000276242.1
											ENSG00000259889.1	1.58218	2.07833	0.552413	3.76227	0.000168379	0.00178443	ENSG00000259889.1	AC093802.2
											ENSG00000188373.4	157.538	1.24711	0.331802	3.7586	0.000170869	0.00180781	ENSG00000188373.4	C10orf99
											ENSG00000129988.5	31.3512	1.22363	0.325886	3.75478	0.000173492	0.00183239	ENSG00000129988.5	LBP
											ENSG00000275718.1	1.70264	1.66019	0.442232	3.75413	0.000173947	0.00183601	ENSG00000275718.1	CCL15
											ENSG00000263450.1	1.86692	2.38044	0.63436	3.7525	0.000175077	0.00184618	ENSG00000263450.1	AC090371.1
											ENSG00000242534.2	17.7344	1.66599	0.44418	3.7507	0.000176338	0.00185607	ENSG00000242534.2	IGKV2D-28
											ENSG00000145832.11	85.5245	1.30008	0.346829	3.74848	0.000177907	0.00186893	ENSG00000145832.11	SLC25A48
											ENSG00000148488.14	57.0993	1.08108	0.288417	3.74832	0.000178022	0.00186959	ENSG00000148488.14	ST8SIA6
											ENSG00000277214.1	1.57114	1.38008	0.368605	3.74407	0.000181061	0.00189292	ENSG00000277214.1	AC009159.2
											ENSG00000275664.1	1.51142	1.85795	0.496544	3.74176	0.000182736	0.0019066	ENSG00000275664.1	RF01518
											ENSG00000172551.9	35.4132	1.33416	0.356733	3.73993	0.000184068	0.00191825	ENSG00000172551.9	MUCL1
											ENSG00000276422.1	2.17303	2.39249	0.639811	3.73937	0.00018448	0.00192164	ENSG00000276422.1	AL590491.2
											ENSG00000229028.2	0.619625	2.64089	0.707898	3.73061	0.000191014	0.00198181	ENSG00000229028.2	KRT223P
											ENSG00000264725.1	3.23773	1.28515	0.344732	3.72797	0.000193031	0.0020004	ENSG00000264725.1	MIR3129
											ENSG00000237128.1	6.88881	1.02675	0.27606	3.7193	0.000199779	0.0020612	ENSG00000237128.1	AL358234.1
											ENSG00000261077.1	0.833099	1.21608	0.327064	3.71817	0.000200674	0.00206899	ENSG00000261077.1	AC016180.1
											ENSG00000272814.1	2.26339	1.03731	0.279231	3.71487	0.00020331	0.00209229	ENSG00000272814.1	AC093732.2
											ENSG00000153930.9	46.3908	1.03806	0.279476	3.71432	0.000203753	0.00209637	ENSG00000153930.9	ANKFN1
											ENSG00000259847.1	5.31042	1.18941	0.320493	3.7112	0.000206278	0.00211744	ENSG00000259847.1	LINC02126
											ENSG00000278604.1	0.506782	1.87034	0.504981	3.70378	0.000212414	0.00216827	ENSG00000278604.1	RN7SL429P
											ENSG00000241244.1	39.0981	1.51898	0.410211	3.70291	0.000213137	0.00217431	ENSG00000241244.1	IGKV1D-16
											ENSG00000233526.1	3.63968	1.51013	0.407857	3.70259	0.000213408	0.00217645	ENSG00000233526.1	RFC5P1
											ENSG00000248801.5	117.93	1.00221	0.270702	3.70227	0.000213679	0.00217733	ENSG00000248801.5	C8orf34-AS1
											ENSG00000233755.1	2.10597	1.42542	0.385072	3.7017	0.000214157	0.00218171	ENSG00000233755.1	AL050344.1
											ENSG00000243723.3	0.51372	1.88369	0.510439	3.69034	0.000223954	0.00226434	ENSG00000243723.3	RN7SL393P
											ENSG00000254653.1	1.0226	1.18771	0.322068	3.68776	0.000226234	0.00228277	ENSG00000254653.1	AC024475.1
											ENSG00000274682.1	0.463434	1.76799	0.479968	3.68356	0.00023	0.00231133	ENSG00000274682.1	AC015540.1
											ENSG00000172497.7	1.43377	1.05094	0.285325	3.68332	0.00023022	0.00231301	ENSG00000172497.7	ACOT12
											ENSG00000173702.6	29.9109	1.01885	0.276713	3.68199	0.000231419	0.00232297	ENSG00000173702.6	MUC13
											ENSG00000188076.2	15.3938	1.51098	0.410684	3.67918	0.000233985	0.00234291	ENSG00000188076.2	SCGB1C1
											ENSG00000260115.1	2.69549	2.02463	0.550394	3.67851	0.000234599	0.00234799	ENSG00000260115.1	AC012174.1
											ENSG00000185860.12	45.4246	1.4285	0.389837	3.66434	0.000247977	0.00245755	ENSG00000185860.12	CCDC190
											ENSG00000180155.17	2669.5	1.01953	0.278497	3.66081	0.000251419	0.00248061	ENSG00000180155.17	LYNX1
											ENSG00000253295.1	1.42931	1.09004	0.297839	3.65984	0.000252375	0.00248673	ENSG00000253295.1	AC022217.2
											ENSG00000278862.1	2.05091	1.30367	0.356278	3.65915	0.000253055	0.00249134	ENSG00000278862.1	AC092724.1
											ENSG00000178776.4	69.3644	1.18086	0.323081	3.65501	0.000257171	0.00252615	ENSG00000178776.4	C5orf46
											ENSG00000260859.1	1.89818	1.21278	0.332192	3.65083	0.000261391	0.0025614	ENSG00000260859.1	AC025280.1
											ENSG00000275152.3	1.45534	1.0112	0.277138	3.64873	0.000263538	0.00257901	ENSG00000275152.3	CCL16
											ENSG00000232721.2	11.3421	1.11262	0.305156	3.64606	0.000266291	0.00260251	ENSG00000232721.2	AC239800.2
											ENSG00000215480.4	0.982604	1.11314	0.305459	3.64417	0.00026826	0.0026183	ENSG00000215480.4	OR7E37P
											ENSG00000271304.1	1.07668	1.2422	0.341007	3.64273	0.000269761	0.00263065	ENSG00000271304.1	DPRXP2
											ENSG00000256481.1	2.3421	1.13845	0.312625	3.64158	0.000270972	0.00264129	ENSG00000256481.1	AP006333.2
											ENSG00000224899.1	61.3146	1.45482	0.399586	3.64082	0.000271772	0.00264793	ENSG00000224899.1	AC019155.3
											ENSG00000262020.1	5.18912	1.06733	0.29321	3.64013	0.000272495	0.00265207	ENSG00000262020.1	AC007014.1
											ENSG00000200794.1	0.552228	1.60007	0.439738	3.63868	0.000274034	0.00266355	ENSG00000200794.1	RN7SKP250
											ENSG00000169876.12	0.661678	1.48337	0.407677	3.6386	0.000274124	0.00266385	ENSG00000169876.12	MUC17
											ENSG00000273313.1	16.4349	1.1249	0.309386	3.6359	0.000277011	0.00268946	ENSG00000273313.1	RBAKDN
											ENSG00000278961.1	0.50335	1.37448	0.378156	3.6347	0.000278305	0.00270093	ENSG00000278961.1	SMIM34B
											ENSG00000271897.1	0.750817	1.68254	0.463349	3.63125	0.00028205	0.00273429	ENSG00000271897.1	AL357518.1
											ENSG00000136918.6	298.185	1.08844	0.300249	3.62511	0.000288833	0.00278958	ENSG00000136918.6	WDR38
											ENSG00000183783.6	4.84506	1.06042	0.2926	3.62412	0.000289946	0.00279682	ENSG00000183783.6	KCTD8
											ENSG00000122735.14	192.463	1.00647	0.27781	3.62287	0.000291349	0.00280852	ENSG00000122735.14	DNAI1
											ENSG00000276527.1	2.00267	1.25873	0.347643	3.62076	0.000293734	0.00282784	ENSG00000276527.1	AL356515.1
											ENSG00000200156.1	4.32424	1.00404	0.277367	3.61991	0.000294704	0.00283656	ENSG00000200156.1	RNU5B-1
											ENSG00000151418.10	0.876315	1.7865	0.493667	3.61883	0.000295938	0.00284659	ENSG00000151418.10	ATP6V1G3
											ENSG00000201875.1	0.402753	2.00188	0.553193	3.61876	0.000296015	0.00284671	ENSG00000201875.1	RN7SKP178
											ENSG00000201558.1	6.52538	1.04097	0.287858	3.61626	0.000298887	0.0028706	ENSG00000201558.1	RNVU1-6
											ENSG00000126233.1	54.9641	1.33676	0.370263	3.6103	0.000305838	0.00292285	ENSG00000126233.1	SLURP1
											ENSG00000280074.1	2.20677	1.02872	0.285163	3.60747	0.000309192	0.00294989	ENSG00000280074.1
											ENSG00000182870.11	125.358	1.03073	0.286198	3.60146	0.000316435	0.00300796	ENSG00000182870.11	GALNT9
											ENSG00000206605.1	0.525221	1.4971	0.415705	3.60135	0.000316569	0.00300859	ENSG00000206605.1	RNU6-946P
											ENSG00000236242.1	8.24241	1.29507	0.359832	3.59908	0.000319343	0.00303042	ENSG00000236242.1	MYO16-AS1
											ENSG00000275385.1	244.242	1.10975	0.30841	3.5983	0.000320306	0.00303826	ENSG00000275385.1	CCL18
											ENSG00000141371.11	10.8563	1.10217	0.306465	3.59639	0.000322664	0.00305736	ENSG00000141371.11	C17orf64
											ENSG00000267361.1	0.671248	1.49285	0.415869	3.58971	0.000331043	0.00311882	ENSG00000267361.1	SEC24AP1
											ENSG00000253839.1	1.0755	2.15146	0.599556	3.58842	0.000332689	0.00312836	ENSG00000253839.1	AC013546.1
											ENSG00000161649.11	24.4892	1.05669	0.294497	3.58811	0.000333088	0.00313145	ENSG00000161649.11	CD300LG
											ENSG00000197632.7	338.711	1.13638	0.31699	3.58491	0.0003372	0.00316342	ENSG00000197632.7	SERPINB2
											ENSG00000271699.4	1.55068	1.04594	0.291791	3.58454	0.000337676	0.00316655	ENSG00000271699.4	SNX29P2
											ENSG00000235615.2	3.12356	1.05124	0.29335	3.58358	0.000338915	0.00317416	ENSG00000235615.2	AJ239322.1
											ENSG00000278941.1	0.518987	1.39993	0.390771	3.58247	0.000340356	0.00318429	ENSG00000278941.1	SMG6-IT1
											ENSG00000227877.5	15.8196	1.21699	0.339961	3.5798	0.000343856	0.00321029	ENSG00000227877.5	MRLN
											ENSG00000253998.3	23.9705	1.77736	0.4968	3.57762	0.000346734	0.00322766	ENSG00000253998.3	IGKV2-29
											ENSG00000276588.1	0.410176	1.79469	0.502106	3.57432	0.000351137	0.00326455	ENSG00000276588.1	RN7SL322P
											ENSG00000200816.1	1.52211	1.10772	0.309951	3.57385	0.000351774	0.00326774	ENSG00000200816.1	SNORA38
											ENSG00000277265.1	0.727376	1.13716	0.318223	3.57346	0.000352295	0.00327121	ENSG00000277265.1	RN7SL556P
											ENSG00000168135.4	50.2965	1.09877	0.307497	3.57329	0.000352529	0.00327271	ENSG00000168135.4	KCNJ4
											ENSG00000272351.1	1.98308	1.3294	0.372158	3.57215	0.000354064	0.00328216	ENSG00000272351.1	RNA5SP506
											ENSG00000281124.1	0.719639	1.26206	0.353837	3.56679	0.000361378	0.00334021	ENSG00000281124.1
											ENSG00000223044.1	1.57778	1.01725	0.285324	3.56525	0.000363504	0.00335359	ENSG00000223044.1	RNU6-130P
											ENSG00000210176.1	0.515369	1.75045	0.491232	3.56339	0.000366101	0.00337029	ENSG00000210176.1	MT-TH
											ENSG00000175728.3	1.48078	1.2293	0.345646	3.55654	0.000375776	0.00344465	ENSG00000175728.3	C11orf44
											ENSG00000256120.1	0.955211	1.39309	0.391806	3.55557	0.000377159	0.00345417	ENSG00000256120.1	SOX5-AS1
											ENSG00000181778.4	18.7966	1.21051	0.340668	3.55334	0.000380379	0.00347909	ENSG00000181778.4	TMEM252
											ENSG00000277739.1	113.319	1.78297	0.502147	3.55069	0.000384228	0.00350767	ENSG00000277739.1	RNA5-8S5
											ENSG00000268621.4	106.613	1.25715	0.354219	3.54907	0.000386597	0.00352712	ENSG00000268621.4	IGFL2-AS1
											ENSG00000237292.1	3.42537	1.31294	0.370081	3.54772	0.000388575	0.00354081	ENSG00000237292.1	LINC01732
											ENSG00000150361.10	10.0281	1.6527	0.467369	3.53618	0.000405956	0.00367491	ENSG00000150361.10	KLHL1
											ENSG00000204511.2	9.28485	1.55633	0.440636	3.532	0.000412426	0.00372381	ENSG00000204511.2	MCCD1
											ENSG00000272021.1	1.46152	1.06397	0.301318	3.53107	0.000413882	0.00373468	ENSG00000272021.1	AC008592.5
											ENSG00000243674.1	1.95307	1.07894	0.305704	3.52937	0.000416554	0.00375042	ENSG00000243674.1	OR7E66P
											ENSG00000281749.1	0.81472	1.19022	0.337253	3.52915	0.000416898	0.00375275	ENSG00000281749.1
											ENSG00000256916.1	127.644	1.11935	0.317344	3.52723	0.000419934	0.00377245	ENSG00000256916.1	AP000851.1
											ENSG00000250891.1	26.9103	1.22505	0.347359	3.52674	0.000420711	0.0037779	ENSG00000250891.1	LINC02208
											ENSG00000163263.6	21.7073	1.02311	0.2906	3.52069	0.000430429	0.0038502	ENSG00000163263.6	C1orf189
											ENSG00000263558.2	0.77769	1.09695	0.31194	3.51655	0.000437187	0.003903	ENSG00000263558.2	RN7SL716P
											ENSG00000228437.4	129.656	1.52596	0.434403	3.51278	0.000443445	0.00395093	ENSG00000228437.4	LINC02474
											ENSG00000189377.7	4483.59	1.07565	0.307769	3.495	0.000474057	0.00417764	ENSG00000189377.7	CXCL17
											ENSG00000229321.1	2.21769	1.05289	0.301928	3.48723	0.00048805	0.00427748	ENSG00000229321.1	AC008269.1
											ENSG00000163220.10	4932.51	1.00194	0.287356	3.48674	0.000488941	0.00428161	ENSG00000163220.10	S100A9
											ENSG00000233101.9	285.846	1.07569	0.30875	3.48403	0.000493925	0.00431934	ENSG00000233101.9	HOXB-AS3
											ENSG00000148735.13	1205.57	1.08409	0.311382	3.48154	0.000498531	0.00435192	ENSG00000148735.13	PLEKHS1
											ENSG00000182793.9	6.76829	1.15856	0.332788	3.48137	0.000498849	0.00435214	ENSG00000182793.9	GSTA5
											ENSG00000124827.6	2.28649	1.20508	0.346203	3.48084	0.000499849	0.0043588	ENSG00000124827.6	GCM2
											ENSG00000225244.3	2.3002	2.40711	0.6916	3.48049	0.000500496	0.00436137	ENSG00000225244.3	AC069152.1
											ENSG00000251682.1	2.04085	1.00055	0.287741	3.47727	0.000506553	0.00439778	ENSG00000251682.1	AC122718.2
											ENSG00000143556.7	224.55	1.37683	0.396265	3.47451	0.000511795	0.00443582	ENSG00000143556.7	S100A7
											ENSG00000132821.10	989.316	1.0597	0.305337	3.47061	0.000519275	0.00448633	ENSG00000132821.10	VSTM2L
											ENSG00000200789.1	1.83547	1.6968	0.489004	3.46992	0.00052062	0.00449403	ENSG00000200789.1	RNU1-65P
											ENSG00000240033.1	1.17627	1.52576	0.440458	3.46404	0.000532126	0.00456606	ENSG00000240033.1	AC069439.2
											ENSG00000196711.7	25.4773	1.36346	0.393746	3.46278	0.000534624	0.00458155	ENSG00000196711.7	ALKAL1
											ENSG00000260965.1	1.16469	1.00129	0.289221	3.46201	0.000536148	0.00459195	ENSG00000260965.1	RPL23AP91
											ENSG00000258694.1	0.860182	1.68252	0.486592	3.45776	0.000544696	0.00465441	ENSG00000258694.1	LINC02319
											ENSG00000239511.2	0.772703	1.21374	0.351225	3.45574	0.000548787	0.00468577	ENSG00000239511.2	POM121L7P
											ENSG00000280696.1	1.84917	1.30756	0.378685	3.4529	0.000554587	0.00472078	ENSG00000280696.1
											ENSG00000261544.1	0.739993	1.30874	0.379043	3.45275	0.000554896	0.0047216	ENSG00000261544.1	AC011939.2
											ENSG00000258537.4	0.973188	1.67649	0.486095	3.4489	0.000562865	0.00477479	ENSG00000258537.4	FRMD6-AS2
											ENSG00000239888.3	0.661009	1.37992	0.400917	3.44191	0.000577624	0.00488323	ENSG00000239888.3	RN7SL792P
											ENSG00000250801.1	14.7026	1.46562	0.427245	3.43039	0.000602715	0.00505364	ENSG00000250801.1	AC138965.1
											ENSG00000236303.2	1.15636	1.60859	0.469604	3.42542	0.000613859	0.00512333	ENSG00000236303.2	AL355500.1
											ENSG00000181123.7	9.17146	1.14859	0.33575	3.42096	0.000623999	0.00518751	ENSG00000181123.7	AC004832.1
											ENSG00000163817.14	264.354	1.0648	0.311408	3.41931	0.000627798	0.00521616	ENSG00000163817.14	SLC6A20
											ENSG00000251292.1	0.966177	1.30209	0.38105	3.41711	0.000632891	0.00524574	ENSG00000251292.1	ERVH-1
											ENSG00000255480.1	11.2186	1.05717	0.30952	3.4155	0.000636651	0.00527297	ENSG00000255480.1	AL353699.1
											ENSG00000273672.1	0.482031	1.61797	0.473997	3.41345	0.000641449	0.00530579	ENSG00000273672.1
											ENSG00000273684.1	1.03356	1.16837	0.342336	3.41294	0.000642652	0.00531278	ENSG00000273684.1
											ENSG00000250708.1	3.20576	1.51072	0.442998	3.41021	0.000649123	0.00535731	ENSG00000250708.1	LINC02269
											ENSG00000267339.4	1.81728	1.55736	0.456895	3.40856	0.000653059	0.00537981	ENSG00000267339.4	LINC00906
											ENSG00000197826.10	11.6929	1.1627	0.341261	3.40709	0.000656602	0.00540299	ENSG00000197826.10	C4orf22
											ENSG00000259181.1	1.39986	1.17263	0.3442	3.40684	0.000657207	0.00540597	ENSG00000259181.1	AC114546.1
											ENSG00000259527.2	8.24254	1.61641	0.474747	3.40478	0.000662185	0.00543945	ENSG00000259527.2	LINC00052
											ENSG00000272519.1	3.06313	1.0079	0.296039	3.40461	0.000662593	0.00544021	ENSG00000272519.1	AC079610.3
											ENSG00000243314.1	1.21043	1.00958	0.296708	3.40262	0.00066742	0.00546873	ENSG00000243314.1	AC106707.2
											ENSG00000164129.10	2.09869	1.64634	0.48418	3.40026	0.000673225	0.00551021	ENSG00000164129.10	NPY5R
											ENSG00000183644.12	82.598	1.08723	0.319973	3.39788	0.000679107	0.00554508	ENSG00000183644.12	C11orf88
											ENSG00000252316.1	1.04684	1.18106	0.347864	3.39517	0.000685863	0.00559204	ENSG00000252316.1	RNY4
											ENSG00000229857.1	18.0088	1.12896	0.332621	3.39412	0.000688483	0.00560826	ENSG00000229857.1	AL353637.1
											ENSG00000275356.2	1.50054	1.87341	0.553634	3.38384	0.000714788	0.00578123	ENSG00000275356.2	C7orf77
											ENSG00000278746.1	0.666616	1.49638	0.442381	3.38255	0.000718149	0.00580419	ENSG00000278746.1	RN7SL660P
											ENSG00000278532.1	0.844966	1.97373	0.583839	3.3806	0.000723274	0.00583184	ENSG00000278532.1	AC026585.1
											ENSG00000136928.4	238.459	1.06446	0.314988	3.37936	0.000726558	0.00585355	ENSG00000136928.4	GABBR2
											ENSG00000244414.5	4.2297	1.06788	0.31608	3.3785	0.000728817	0.00586483	ENSG00000244414.5	CFHR1
											ENSG00000235689.1	10.735	1.50854	0.446853	3.37592	0.000735694	0.00590627	ENSG00000235689.1	AC253536.4
											ENSG00000237642.1	0.65438	1.54753	0.458437	3.37567	0.000736363	0.00591058	ENSG00000237642.1	HMGB3P5
											ENSG00000237746.1	1.30209	1.67303	0.495786	3.3745	0.000739487	0.00593244	ENSG00000237746.1	ZNF101P1
											ENSG00000280396.1	0.599083	1.36393	0.404846	3.36901	0.000754398	0.00603241	ENSG00000280396.1	AC114546.4
											ENSG00000258609.2	8.90067	1.26345	0.376218	3.35828	0.000784287	0.00624229	ENSG00000258609.2	LINC-ROR
											ENSG00000120289.11	1.04001	2.05755	0.613547	3.35354	0.000797854	0.00633214	ENSG00000120289.11	MAGEB4
											ENSG00000184845.3	8.68676	1.12343	0.33503	3.35323	0.000798753	0.00633588	ENSG00000184845.3	DRD1
											ENSG00000229949.1	0.475611	1.25144	0.373442	3.35109	0.000804956	0.00637168	ENSG00000229949.1	AC005094.1
											ENSG00000231426.4	1.63101	1.10792	0.331004	3.34715	0.00081648	0.0064466	ENSG00000231426.4	FILNC1
											ENSG00000272163.1	1.55781	1.48002	0.442402	3.34542	0.000821584	0.00647999	ENSG00000272163.1	AF106564.1
											ENSG00000223006.1	0.371751	1.89964	0.568372	3.34225	0.000831036	0.00653946	ENSG00000223006.1	RN7SKP137
											ENSG00000248282.1	0.500642	1.63323	0.488978	3.34008	0.000837547	0.00657906	ENSG00000248282.1	MTCYBP44
											ENSG00000265486.2	0.380044	1.59171	0.476657	3.33933	0.000839821	0.00659459	ENSG00000265486.2	RN7SL518P
											ENSG00000199366.1	0.614084	1.31789	0.39467	3.33921	0.000840161	0.00659609	ENSG00000199366.1	RF00019
											ENSG00000233844.1	2.88569	1.31135	0.392952	3.33716	0.000846384	0.00663909	ENSG00000233844.1	KCNQ5-IT1
											ENSG00000279321.1	0.327664	1.68675	0.505532	3.33659	0.000848135	0.00664931	ENSG00000279321.1	AC018692.1
											ENSG00000230970.3	4.83215	1.1168	0.334781	3.33592	0.00085019	0.00666298	ENSG00000230970.3	HHATL-AS1
											ENSG00000166049.10	5.61128	1.30887	0.393185	3.32889	0.000871938	0.00679399	ENSG00000166049.10	PASD1
											ENSG00000280065.1	3.54923	1.12209	0.337262	3.32705	0.000877695	0.00683287	ENSG00000280065.1
											ENSG00000236295.1	1.67242	1.03638	0.31168	3.32514	0.000883731	0.00687384	ENSG00000236295.1	AC007557.3
											ENSG00000141433.11	27.8595	1.10305	0.332011	3.32232	0.00089271	0.00692914	ENSG00000141433.11	ADCYAP1
											ENSG00000240121.1	0.90026	1.03204	0.31163	3.31175	0.000927127	0.00715808	ENSG00000240121.1	RPS27P20
											ENSG00000186075.11	1.49889	1.5481	0.467536	3.31118	0.000929034	0.00716729	ENSG00000186075.11	ZPBP2
											ENSG00000260487.1	4.24982	1.00018	0.302186	3.30982	0.000933565	0.00719476	ENSG00000260487.1	AC116348.1
											ENSG00000253105.4	1.26442	1.14752	0.347796	3.29941	0.00096887	0.00743193	ENSG00000253105.4	AP003548.1
											ENSG00000229183.7	4.08552	1.33436	0.404851	3.29594	0.00098092	0.00751155	ENSG00000229183.7	PGA4
											ENSG00000261458.1	1.42493	1.14128	0.346741	3.29144	0.000996773	0.00760805	ENSG00000261458.1	AC009132.1
											ENSG00000243064.7	3.82253	1.00429	0.305287	3.28967	0.00100307	0.00764689	ENSG00000243064.7	ABCC13
											ENSG00000256779.1	1.54707	1.2959	0.394318	3.28643	0.00101466	0.00772337	ENSG00000256779.1	AP002383.3
											ENSG00000206142.8	0.503639	1.19404	0.36343	3.28547	0.00101814	0.00774453	ENSG00000206142.8	AP000552.1
											ENSG00000240578.1	0.592528	1.51148	0.46073	3.28061	0.00103584	0.00784296	ENSG00000240578.1	TRBV22-1
											ENSG00000163421.7	184.001	1.23032	0.375216	3.27897	0.00104186	0.00787779	ENSG00000163421.7	PROK2
											ENSG00000079689.12	0.489921	1.51117	0.460916	3.27861	0.00104318	0.00788514	ENSG00000079689.12	SCGN
											ENSG00000160349.8	69.3208	1.22175	0.372838	3.2769	0.00104954	0.00792477	ENSG00000160349.8	LCN1
											ENSG00000279985.1	1.2059	1.02706	0.313863	3.27231	0.00106673	0.00801952	ENSG00000279985.1	AC008498.2
											ENSG00000252523.1	0.627045	1.38947	0.425166	3.26806	0.00108287	0.00812571	ENSG00000252523.1	RNU6-267P
											ENSG00000236915.1	1.50192	1.24323	0.380534	3.26708	0.00108663	0.00814707	ENSG00000236915.1	AL356270.1
											ENSG00000186190.7	59.5919	1.2309	0.376881	3.26602	0.00109071	0.00817346	ENSG00000186190.7	BPIFB3
											ENSG00000232799.1	0.763442	2.30151	0.705199	3.26362	0.00109997	0.00822964	ENSG00000232799.1	CRYGFP
											ENSG00000277748.1	17.5656	1.35571	0.415765	3.26076	0.00111112	0.00829543	ENSG00000277748.1	AC006262.4
											ENSG00000261292.2	14.3686	1.0344	0.317341	3.25959	0.00111572	0.00832166	ENSG00000261292.2	AC110491.1
											ENSG00000197353.3	1679.66	1.28075	0.392986	3.25903	0.00111795	0.00833551	ENSG00000197353.3	LYPD2
											ENSG00000152910.17	6.70242	1.56225	0.479571	3.2576	0.0011236	0.00835945	ENSG00000152910.17	CNTNAP4
											ENSG00000279737.1	2.96558	1.57312	0.483132	3.25608	0.00112961	0.00839148	ENSG00000279737.1	AC112204.3
											ENSG00000258716.1	0.454847	1.25909	0.387154	3.25216	0.00114531	0.00848685	ENSG00000258716.1	AL139193.2
											ENSG00000243486.1	0.997461	1.69712	0.521856	3.25209	0.00114558	0.00848729	ENSG00000243486.1	AC068985.1
											ENSG00000281131.1	3.8497	2.55664	0.786242	3.25172	0.00114708	0.00849572	ENSG00000281131.1	SCHLAP1
											ENSG00000201758.1	0.941526	1.21515	0.373758	3.25117	0.00114933	0.0085053	ENSG00000201758.1	RN7SKP55
											ENSG00000238773.1	0.513909	1.44084	0.44317	3.25123	0.00114908	0.0085053	ENSG00000238773.1
											ENSG00000239659.2	0.455603	1.16679	0.359476	3.24581	0.00117118	0.00864396	ENSG00000239659.2	RPL9P31
											ENSG00000281446.1	0.398635	1.54369	0.475603	3.24575	0.00117141	0.00864423	ENSG00000281446.1
											ENSG00000166069.12	3.28911	1.40334	0.432784	3.24259	0.00118448	0.00872333	ENSG00000166069.12	TMCO5A
											ENSG00000234025.1	0.461837	1.54266	0.475973	3.24106	0.00119086	0.00876597	ENSG00000234025.1	RBPMS2P1
											ENSG00000226197.2	21.7989	1.10403	0.340787	3.23965	0.00119675	0.00880492	ENSG00000226197.2	AL583785.1
											ENSG00000259786.5	3.87004	1.94003	0.598979	3.23889	0.00119995	0.00882004	ENSG00000259786.5	LINC02109
											ENSG00000257680.1	0.425248	1.64203	0.50703	3.23853	0.00120147	0.008828	ENSG00000257680.1	AC016144.1
											ENSG00000224529.1	26.7499	1.28875	0.398378	3.23498	0.0012165	0.00891926	ENSG00000224529.1	AC093698.2
											ENSG00000274395.1	1.05421	1.11419	0.344542	3.23383	0.00122142	0.00894751	ENSG00000274395.1	AC126177.8
											ENSG00000202380.1	0.605991	2.89707	0.895899	3.2337	0.00122199	0.00894918	ENSG00000202380.1	RNU1-55P
											ENSG00000234787.6	15.232	1.64812	0.510132	3.23076	0.00123461	0.00902081	ENSG00000234787.6	LINC00458
											ENSG00000206732.1	0.533773	1.35654	0.420046	3.2295	0.00124008	0.00905331	ENSG00000206732.1	RNU6-936P
											ENSG00000207029.1	0.602766	1.27811	0.396245	3.22556	0.00125727	0.00914879	ENSG00000207029.1	RNU6-43P
											ENSG00000171711.2	13.6167	1.35202	0.419877	3.22003	0.00128177	0.00929213	ENSG00000171711.2	DEFB4A
											ENSG00000264792.1	0.404238	1.76717	0.548981	3.219	0.00128639	0.00931649	ENSG00000264792.1	MIR4637
											ENSG00000252339.1	1.39716	1.00628	0.312996	3.21499	0.00130447	0.00943516	ENSG00000252339.1	RNU6-1061P
											ENSG00000275361.1	0.651408	1.58397	0.493018	3.21281	0.00131443	0.00948865	ENSG00000275361.1	AC245517.5
											ENSG00000249396.1	2.54309	1.38886	0.43294	3.20798	0.00133672	0.00962339	ENSG00000249396.1	LINC02212
											ENSG00000272880.1	0.830819	2.02007	0.630289	3.20499	0.0013507	0.00970005	ENSG00000272880.1	AL161734.1
											ENSG00000199319.1	0.908498	1.1737	0.366277	3.20439	0.00135348	0.00971221	ENSG00000199319.1	RN7SKP25
											ENSG00000248528.1	0.532385	1.75587	0.548232	3.20279	0.00136104	0.00975859	ENSG00000248528.1	LINC02058
											ENSG00000201801.1	2.53371	1.01003	0.315719	3.19914	0.00137838	0.00985745	ENSG00000201801.1	RNU5E-4P
											ENSG00000274115.1	0.786048	1.16661	0.365201	3.19445	0.00140098	0.00998222	ENSG00000274115.1	MIR6081
											ENSG00000276735.1	0.814427	1.09154	0.343207	3.1804	0.0014707	0.0104056	ENSG00000276735.1	RF00017
											ENSG00000236958.1	2.64093	1.58333	0.497915	3.17991	0.00147319	0.0104199	ENSG00000236958.1	AC051618.1
											ENSG00000261573.1	0.969531	1.17837	0.370909	3.17699	0.00148813	0.0104972	ENSG00000261573.1	AL157402.2
											ENSG00000202351.1	0.338783	1.55569	0.489807	3.17613	0.00149252	0.0105198	ENSG00000202351.1	RN7SKP204
											ENSG00000230978.1	1.13006	1.55048	0.488428	3.17444	0.00150127	0.0105631	ENSG00000230978.1	LINC00160
											ENSG00000186329.8	16.8872	1.35245	0.427296	3.16514	0.00155007	0.0108378	ENSG00000186329.8	TMEM212
											ENSG00000197576.12	264.864	1.04725	0.331129	3.16265	0.00156339	0.0109172	ENSG00000197576.12	HOXA4
											ENSG00000262516.1	1.50491	1.09028	0.344824	3.16185	0.00156773	0.0109355	ENSG00000262516.1	AC007151.1
											ENSG00000270123.3	4.64655	1.10224	0.348951	3.15872	0.00158465	0.0110276	ENSG00000270123.3	VTRNA2-1
											ENSG00000227706.3	77.6055	1.33581	0.423226	3.15626	0.00159805	0.0110916	ENSG00000227706.3	AL713998.1
											ENSG00000230001.1	0.847694	1.39181	0.441078	3.15548	0.00160234	0.0111176	ENSG00000230001.1	AL359095.1
											ENSG00000156920.9	0.923652	1.41586	0.449104	3.15263	0.00161805	0.0112039	ENSG00000156920.9	ADGRG4
											ENSG00000241351.2	3667.04	1.1668	0.370651	3.14799	0.00164398	0.0113552	ENSG00000241351.2	IGKV3-11
											ENSG00000261037.1	2.58394	1.4784	0.469676	3.14771	0.00164554	0.0113641	ENSG00000261037.1	AC010266.2
											ENSG00000196805.7	0.771823	1.6913	0.537465	3.14681	0.00165064	0.0113959	ENSG00000196805.7	SPRR2B
											ENSG00000241767.2	2.02711	1.57067	0.49935	3.14542	0.00165848	0.0114316	ENSG00000241767.2	LINC01324
											ENSG00000235343.1	12.5659	1.87937	0.597623	3.14474	0.00166233	0.0114499	ENSG00000235343.1	LINC01665
											ENSG00000242668.3	0.383481	1.31852	0.419373	3.14402	0.00166646	0.0114712	ENSG00000242668.3	RN7SL317P
											ENSG00000136110.11	8.56495	1.23754	0.394201	3.13935	0.00169322	0.0116241	ENSG00000136110.11	CNMD
											ENSG00000265128.1	0.757332	1.11025	0.354291	3.13371	0.00172609	0.0118053	ENSG00000265128.1	AC016866.2
											ENSG00000227234.1	1.42832	1.44557	0.461379	3.13314	0.00172946	0.0118262	ENSG00000227234.1	SPANXB1
											ENSG00000232316.1	1.73847	1.38767	0.443038	3.13218	0.00173515	0.011856	ENSG00000232316.1	LINC02518
											ENSG00000277010.1	1.14567	1.25197	0.400501	3.126	0.00177201	0.0120633	ENSG00000277010.1	AC120498.10
											ENSG00000186207.4	1.3433	1.31884	0.422039	3.12492	0.00177853	0.0120892	ENSG00000186207.4	LCE5A
											ENSG00000241032.3	0.473746	1.45396	0.465341	3.12451	0.00178104	0.0121027	ENSG00000241032.3	RN7SL709P
											ENSG00000149305.5	13.4566	1.1957	0.3829	3.12274	0.00179176	0.0121624	ENSG00000149305.5	HTR3B
											ENSG00000252487.1	0.421245	1.52059	0.487492	3.11921	0.00181336	0.0122748	ENSG00000252487.1	RNY4P20
											ENSG00000260156.1	3.02897	1.01818	0.326487	3.11861	0.00181707	0.0122929	ENSG00000260156.1	AC020763.1
											ENSG00000251350.1	19.0748	1.06118	0.340406	3.1174	0.00182456	0.0123361	ENSG00000251350.1	LINC02475
											ENSG00000250696.4	0.339769	1.51975	0.487555	3.11709	0.00182647	0.0123452	ENSG00000250696.4	AC111000.4
											ENSG00000236576.1	1.21264	1.02282	0.328177	3.11668	0.00182902	0.0123535	ENSG00000236576.1	AC241520.1
											ENSG00000174156.12	9.70431	1.30192	0.418016	3.11453	0.00184237	0.0124112	ENSG00000174156.12	GSTA3
											ENSG00000280081.2	29.8844	1.28882	0.414075	3.11253	0.00185493	0.0124845	ENSG00000280081.2	LINC01667
											ENSG00000234611.1	0.559084	1.66075	0.53373	3.11159	0.00186082	0.0125071	ENSG00000234611.1	OR2AT2P
											ENSG00000158497.2	0.888525	1.27092	0.408518	3.11104	0.00186429	0.0125247	ENSG00000158497.2	HMHB1
											ENSG00000253196.1	34.3327	1.02996	0.331428	3.10764	0.00188589	0.0126279	ENSG00000253196.1	AC083841.1
											ENSG00000211654.2	17.8649	1.60612	0.516977	3.10675	0.00189154	0.0126562	ENSG00000211654.2	IGLV5-37
											ENSG00000213659.4	0.37529	1.60639	0.51708	3.10665	0.00189218	0.0126586	ENSG00000213659.4	RSU1P3
											ENSG00000223602.2	0.710229	1.3533	0.436993	3.09685	0.00195588	0.012987	ENSG00000223602.2	AC125634.1
											ENSG00000201628.1	0.45512	1.95897	0.632704	3.09619	0.00196026	0.0130122	ENSG00000201628.1	RNU4-7P
											ENSG00000134443.8	59.2289	1.13576	0.366978	3.09489	0.00196887	0.0130616	ENSG00000134443.8	GRP
											ENSG00000143125.5	50.7201	1.03549	0.334691	3.09386	0.00197571	0.0130991	ENSG00000143125.5	PROK1
											ENSG00000202199.1	0.517601	2.52762	0.817094	3.09343	0.00197857	0.0131149	ENSG00000202199.1	RNU1-115P
											ENSG00000243424.2	0.402743	1.78393	0.57676	3.09303	0.00198124	0.013128	ENSG00000243424.2	RN7SL107P
											ENSG00000182187.3	17.8563	1.26134	0.407886	3.09239	0.0019855	0.0131469	ENSG00000182187.3	CRYGB
											ENSG00000281662.1	0.407245	1.11793	0.361793	3.08997	0.00200177	0.0132344	ENSG00000281662.1
											ENSG00000249746.1	0.741902	1.66102	0.537843	3.08829	0.00201309	0.0132903	ENSG00000249746.1	AC099509.1
											ENSG00000271005.1	0.815933	3.98139	1.29077	3.08451	0.00203887	0.0134198	ENSG00000271005.1	CTHRC1P1
											ENSG00000279213.1	0.338164	1.45725	0.472819	3.08204	0.00205587	0.0135191	ENSG00000279213.1	SNX18P10
											ENSG00000172867.3	1.2608	1.44908	0.470535	3.07964	0.00207253	0.0136027	ENSG00000172867.3	KRT2
											ENSG00000243658.1	1.14161	1.11145	0.360984	3.07894	0.00207739	0.013627	ENSG00000243658.1	MTND5P16
											ENSG00000196260.3	61.3134	1.29489	0.420796	3.07723	0.00208937	0.0136935	ENSG00000196260.3	SFTA2
											ENSG00000249945.1	3.38099	1.62736	0.528958	3.07654	0.00209421	0.0137151	ENSG00000249945.1	AC131094.1
											ENSG00000170323.7	364.034	1.34146	0.436197	3.07535	0.00210256	0.0137484	ENSG00000170323.7	FABP4
											ENSG00000248545.2	3.17239	1.15876	0.376882	3.0746	0.00210786	0.0137619	ENSG00000248545.2	AC092436.2
											ENSG00000226410.1	0.548042	1.17406	0.382162	3.07216	0.00212515	0.0138321	ENSG00000226410.1	AC104058.1
											ENSG00000236231.1	3.28379	1.12956	0.367837	3.0708	0.00213483	0.0138668	ENSG00000236231.1	AC017048.2
											ENSG00000165606.7	3.81288	1.17219	0.381967	3.06883	0.00214898	0.0139444	ENSG00000165606.7	DRGX
											ENSG00000275098.1	0.782158	1.29586	0.422501	3.06712	0.00216135	0.0140117	ENSG00000275098.1
											ENSG00000242444.3	1.75085	1.0743	0.350516	3.06491	0.00217738	0.0140896	ENSG00000242444.3	AC007207.1
											ENSG00000255916.1	0.572545	1.96947	0.642987	3.063	0.00219131	0.0141573	ENSG00000255916.1	AC148477.1
											ENSG00000200496.1	0.413224	2.22218	0.725887	3.06133	0.00220354	0.0142237	ENSG00000200496.1	RF00096
											ENSG00000266297.1	0.555739	1.05	0.343252	3.05899	0.00222087	0.0143148	ENSG00000266297.1	MIR744
											ENSG00000280345.1	0.584445	1.44082	0.47105	3.05874	0.00222273	0.0143247	ENSG00000280345.1	AC092184.1
											ENSG00000240922.1	6.35334	1.213	0.396647	3.05812	0.00222728	0.0143404	ENSG00000240922.1	LSAMP-AS1
											ENSG00000186191.7	29.3697	1.02871	0.336406	3.05794	0.00222864	0.0143426	ENSG00000186191.7	BPIFB4
											ENSG00000232918.2	0.371361	1.2832	0.419956	3.05555	0.00224646	0.0144316	ENSG00000232918.2	AC118469.1
											ENSG00000232072.1	6.88369	1.32372	0.433355	3.0546	0.00225361	0.0144692	ENSG00000232072.1	AC004870.4
											ENSG00000258502.4	0.479928	1.35943	0.445192	3.05358	0.00226127	0.01451	ENSG00000258502.4	LINC02290
											ENSG00000247699.2	4.27426	1.07812	0.353568	3.04926	0.00229402	0.0146799	ENSG00000247699.2	AC008609.1
											ENSG00000237654.4	0.463724	1.51847	0.498032	3.04894	0.0022965	0.0146915	ENSG00000237654.4	AP003025.2
											ENSG00000279064.1	0.805667	1.28998	0.423166	3.04841	0.00230054	0.0147048	ENSG00000279064.1	FP236315.1
											ENSG00000201229.1	0.643297	1.3929	0.457145	3.04695	0.00231173	0.0147656	ENSG00000201229.1	SNORA63D
											ENSG00000212473.1	0.512794	2.07465	0.681055	3.04623	0.0023173	0.0147905	ENSG00000212473.1	RNU1-101P
											ENSG00000211491.2	1.1608	1.09857	0.361212	3.04134	0.00235528	0.0150093	ENSG00000211491.2	MIR320D1
											ENSG00000118231.4	12.704	1.91627	0.630171	3.04087	0.00235894	0.015024	ENSG00000118231.4	CRYGD
											ENSG00000275961.1	0.385986	1.79669	0.590922	3.04049	0.00236197	0.0150368	ENSG00000275961.1	RN7SL210P
											ENSG00000211670.2	168.742	1.31761	0.433486	3.03957	0.00236918	0.0150719	ENSG00000211670.2	IGLV3-9
											ENSG00000260057.4	6.40791	1.52116	0.500618	3.03857	0.00237703	0.0151045	ENSG00000260057.4	LINC01571
											ENSG00000142484.6	3.05002	1.38867	0.457133	3.03778	0.00238325	0.0151376	ENSG00000142484.6	TM4SF5
											ENSG00000267670.1	8.62233	1.08954	0.359167	3.03353	0.00241713	0.0153069	ENSG00000267670.1	AC022098.2
											ENSG00000260386.4	1.83787	1.19527	0.394094	3.03295	0.00242173	0.0153226	ENSG00000260386.4	LINC01225
											ENSG00000263841.2	0.553086	1.41191	0.4657	3.0318	0.00243104	0.0153665	ENSG00000263841.2	RN7SL44P
											ENSG00000252846.1	0.490712	1.5864	0.523711	3.02916	0.00245238	0.0154542	ENSG00000252846.1
											ENSG00000183273.5	58.8375	1.15044	0.379826	3.02885	0.00245487	0.0154616	ENSG00000183273.5	CCDC60
											ENSG00000118492.15	20.6775	1.06662	0.3522	3.02844	0.00245817	0.0154742	ENSG00000118492.15	ADGB
											ENSG00000184471.7	1.09056	1.78562	0.58988	3.0271	0.00246915	0.0155367	ENSG00000184471.7	C1QTNF8
											ENSG00000228073.1	0.846571	1.43166	0.47326	3.0251	0.0024855	0.0156168	ENSG00000228073.1	AC133106.1
											ENSG00000211642.2	40.4784	1.27814	0.422515	3.02507	0.00248575	0.0156168	ENSG00000211642.2	IGLV10-54
											ENSG00000215403.1	0.351496	1.37566	0.455469	3.02032	0.00252512	0.0158173	ENSG00000215403.1	Z82180.1
											ENSG00000223991.1	13.493	1.23281	0.408441	3.01832	0.00254178	0.015906	ENSG00000223991.1	AC104809.1
											ENSG00000260725.1	23.5767	1.15857	0.38395	3.0175	0.00254867	0.0159357	ENSG00000260725.1	AC005307.1
											ENSG00000217261.4	0.749205	1.1536	0.382368	3.017	0.0025529	0.0159576	ENSG00000217261.4	POM121L4P
											ENSG00000236744.2	1.62849	1.6437	0.544869	3.01669	0.00255555	0.0159668	ENSG00000236744.2	AC016822.1
											ENSG00000207196.1	1.90585	1.39958	0.463952	3.01665	0.00255581	0.0159668	ENSG00000207196.1	RF00019
											ENSG00000239560.3	0.342794	1.76273	0.58482	3.01414	0.00257706	0.016068	ENSG00000239560.3	RN7SL479P
											ENSG00000211965.3	276.407	1.2347	0.410387	3.00861	0.00262442	0.016296	ENSG00000211965.3	IGHV3-49
											ENSG00000235833.1	1.24073	1.37514	0.45721	3.00767	0.00263258	0.0163431	ENSG00000235833.1	AC017099.1
											ENSG00000279017.1	8.43035	1.10597	0.36784	3.00667	0.0026413	0.0163835	ENSG00000279017.1	AC098476.1
											ENSG00000263958.1	0.913221	1.89664	0.632373	2.99925	0.00270646	0.0167085	ENSG00000263958.1	AC091138.1
											ENSG00000251001.1	0.540604	1.22032	0.406938	2.99878	0.00271059	0.016729	ENSG00000251001.1	AC026427.2
											ENSG00000257849.1	1.40775	1.06178	0.354217	2.99754	0.00272169	0.0167792	ENSG00000257849.1	AC012038.2
											ENSG00000221542.1	0.682355	1.21241	0.405105	2.99283	0.00276403	0.0169893	ENSG00000221542.1
											ENSG00000188984.10	8.96613	1.2572	0.420333	2.99096	0.00278106	0.0170696	ENSG00000188984.10	AADACL3
											ENSG00000276281.1	0.760752	1.11428	0.373671	2.98198	0.00286393	0.0174864	ENSG00000276281.1	RN7SL126P
											ENSG00000223907.1	1.08395	1.20422	0.404045	2.9804	0.00287869	0.017562	ENSG00000223907.1
											ENSG00000255790.4	2.33047	1.26762	0.42547	2.97933	0.00288876	0.0176138	ENSG00000255790.4	AC078950.1
											ENSG00000265062.1	0.633465	1.11851	0.375714	2.97702	0.00291066	0.0177182	ENSG00000265062.1
											ENSG00000253586.1	0.480322	1.32699	0.445814	2.97655	0.00291515	0.0177309	ENSG00000253586.1	AC067817.1
											ENSG00000197745.2	22.3279	1.419	0.476983	2.97495	0.0029304	0.0177856	ENSG00000197745.2	SCGB1D4
											ENSG00000251191.6	1.4134	1.18408	0.398326	2.97263	0.00295257	0.0178949	ENSG00000251191.6	LINC00589
											ENSG00000239466.3	0.424252	1.38185	0.465583	2.96799	0.00299751	0.0181056	ENSG00000239466.3	RN7SL552P
											ENSG00000258868.1	1.27403	1.26075	0.424993	2.96651	0.00301196	0.0181633	ENSG00000258868.1	AL110505.1
											ENSG00000248851.1	0.76832	1.27577	0.430365	2.9644	0.00303278	0.0182542	ENSG00000248851.1	AC006427.1
											ENSG00000278099.1	1.31099	1.40022	0.472509	2.96338	0.00304286	0.0183049	ENSG00000278099.1	RF00003
											ENSG00000271620.1	1.23283	1.23259	0.416286	2.96092	0.00306724	0.0184217	ENSG00000271620.1	IGHV3OR16-7
											ENSG00000263360.2	0.319556	1.15268	0.389406	2.9601	0.00307534	0.0184629	ENSG00000263360.2	RN7SL134P
											ENSG00000267027.1	0.773346	1.74507	0.590557	2.95495	0.00312719	0.0187185	ENSG00000267027.1	AC011524.1
											ENSG00000200421.1	0.540635	1.32101	0.447524	2.95182	0.00315909	0.0188638	ENSG00000200421.1	RF00019
											ENSG00000226097.4	0.864239	1.27617	0.432623	2.94984	0.00317939	0.0189595	ENSG00000226097.4	AC099342.1
											ENSG00000254863.1	4.77223	1.16145	0.393839	2.94904	0.00318759	0.0189906	ENSG00000254863.1	AP001360.1
											ENSG00000274452.1	0.671396	2.26614	0.770114	2.9426	0.0032547	0.0192947	ENSG00000274452.1	RF00004
											ENSG00000186960.9	1.11468	1.5455	0.525258	2.94237	0.00325711	0.0193039	ENSG00000186960.9	LINC01551
											ENSG00000210135.1	0.604274	1.13994	0.387987	2.9381	0.00330231	0.0195172	ENSG00000210135.1	MT-TN
											ENSG00000269505.2	0.637731	1.49285	0.508341	2.9367	0.00331723	0.0195767	ENSG00000269505.2	ZNF92P2
											ENSG00000105388.13	30.8646	1.32554	0.451619	2.93508	0.00333458	0.0196609	ENSG00000105388.13	CEACAM5
											ENSG00000163254.4	26.0173	1.18865	0.404987	2.93504	0.00333507	0.0196612	ENSG00000163254.4	CRYGC
											ENSG00000173237.4	14.5697	1.1148	0.379863	2.93476	0.00333808	0.0196711	ENSG00000173237.4	C11orf86
											ENSG00000263588.1	0.397582	1.57548	0.537008	2.93381	0.00334825	0.0197156	ENSG00000263588.1	AC091043.1
											ENSG00000248817.1	3.3412	1.21435	0.413917	2.93381	0.0033483	0.0197156	ENSG00000248817.1	PMPCAP1
											ENSG00000201179.1	0.85618	1.03754	0.353929	2.93149	0.00337335	0.0198316	ENSG00000201179.1	RNU6-1322P
											ENSG00000172362.2	3.61039	1.54399	0.526816	2.9308	0.00338089	0.0198687	ENSG00000172362.2	OR5B12
											ENSG00000260701.1	1.27139	1.81965	0.620975	2.93031	0.00338628	0.0198892	ENSG00000260701.1	AC025284.1
											ENSG00000235303.1	0.469516	1.44412	0.493008	2.92921	0.0033983	0.0199466	ENSG00000235303.1	AL023495.1
											ENSG00000251584.1	3.59024	1.33829	0.457062	2.92803	0.00341113	0.0200087	ENSG00000251584.1	AC096751.2
											ENSG00000250619.1	0.557255	1.713	0.585868	2.92387	0.00345709	0.0202383	ENSG00000250619.1	AC021088.1
											ENSG00000263669.2	0.471098	1.04898	0.358958	2.92229	0.00347473	0.0203255	ENSG00000263669.2	RN7SL470P
											ENSG00000160994.3	0.547262	1.44838	0.495819	2.92118	0.00348704	0.020376	ENSG00000160994.3	CCDC105
											ENSG00000257057.1	16.9096	1.29252	0.443073	2.91717	0.00353225	0.0205942	ENSG00000257057.1	C11orf97
											ENSG00000272963.1	0.896895	1.18753	0.407596	2.91349	0.00357414	0.0207975	ENSG00000272963.1	OR7A19P
											ENSG00000216022.1	0.512309	1.50245	0.515716	2.91333	0.00357599	0.0208029	ENSG00000216022.1
											ENSG00000225243.4	0.89384	1.20338	0.413132	2.91282	0.00358176	0.0208255	ENSG00000225243.4	AL021026.1
											ENSG00000275443.1	0.9479	1.15722	0.397589	2.91059	0.00360742	0.0209446	ENSG00000275443.1	AC012409.2
											ENSG00000228372.6	2.68478	1.03014	0.353993	2.91007	0.0036135	0.0209772	ENSG00000228372.6	SMIM10L2B-AS1
											ENSG00000241162.3	0.321994	1.63985	0.56387	2.90821	0.00363508	0.0210694	ENSG00000241162.3	RN7SL617P
											ENSG00000235202.1	4.10686	1.09283	0.375863	2.90752	0.00364311	0.0210858	ENSG00000235202.1	LINC01525
											ENSG00000253140.1	2.04027	1.19582	0.411568	2.90553	0.00366631	0.021198	ENSG00000253140.1	AC026904.2
											ENSG00000179813.5	125.005	1.26176	0.434898	2.90128	0.00371644	0.0214404	ENSG00000179813.5	FAM216B
											ENSG00000243621.1	0.65684	1.09556	0.37792	2.89893	0.00374443	0.0215763	ENSG00000243621.1	AC003989.2
											ENSG00000237763.8	2.60837	1.32877	0.458933	2.89533	0.00378755	0.0217744	ENSG00000237763.8	AMY1A
											ENSG00000264609.1	0.28359	1.45799	0.503824	2.89384	0.00380558	0.0218701	ENSG00000264609.1
											ENSG00000261836.1	0.743319	1.66903	0.578952	2.88284	0.0039411	0.022477	ENSG00000261836.1
											ENSG00000125788.5	69.9098	1.12067	0.388782	2.88253	0.003945	0.0224934	ENSG00000125788.5	DEFB126
											ENSG00000253985.1	0.750365	1.48131	0.513976	2.88207	0.00395076	0.022516	ENSG00000253985.1	AC145141.2
											ENSG00000260479.1	0.717711	1.03729	0.360203	2.87974	0.00398005	0.0226324	ENSG00000260479.1	AC009145.1
											ENSG00000236240.1	0.426757	1.84343	0.640247	2.87925	0.00398617	0.0226579	ENSG00000236240.1	GPC5-IT1
											ENSG00000201821.1	0.529891	1.27289	0.442614	2.87584	0.00402953	0.0228523	ENSG00000201821.1	RNU4-9P
											ENSG00000248152.1	0.808795	1.28727	0.447735	2.87507	0.00403941	0.0228967	ENSG00000248152.1	AC093879.1
											ENSG00000225497.4	0.743201	1.14345	0.398307	2.87077	0.00409472	0.0231335	ENSG00000225497.4	KCNMA1-AS2
											ENSG00000233792.3	7.88173	1.20156	0.419622	2.86343	0.00419088	0.023566	ENSG00000233792.3	PUDPP2
											ENSG00000280000.1	0.768421	1.26752	0.442813	2.86242	0.00420417	0.0236228	ENSG00000280000.1	AC009135.2
											ENSG00000211677.2	7054.31	1.00208	0.350068	2.86252	0.00420287	0.0236228	ENSG00000211677.2	IGLC2
											ENSG00000207811.2	0.646437	2.01246	0.703221	2.86178	0.00421275	0.0236591	ENSG00000207811.2	MIR34B
											ENSG00000236940.1	0.630216	1.41771	0.495489	2.86124	0.00421984	0.0236869	ENSG00000236940.1	AL589765.3
											ENSG00000231762.1	1.56934	1.12921	0.394892	2.85954	0.0042426	0.0237795	ENSG00000231762.1	AL590426.1
											ENSG00000233884.1	0.688478	1.60973	0.563148	2.85844	0.00425725	0.0238398	ENSG00000233884.1	AL772337.2
											ENSG00000254123.1	3.28156	1.13352	0.396705	2.85734	0.00427203	0.0239085	ENSG00000254123.1	AC027701.1
											ENSG00000279690.1	0.445822	1.48376	0.519787	2.85456	0.00430962	0.0240573	ENSG00000279690.1	AP000280.1
											ENSG00000260762.1	0.466812	1.22238	0.428526	2.85252	0.00433735	0.024206	ENSG00000260762.1	ACSM5P1
											ENSG00000274747.1	0.35514	1.70042	0.596285	2.85169	0.00434875	0.0242513	ENSG00000274747.1	RN7SL627P
											ENSG00000254051.1	0.352679	1.61594	0.567971	2.84511	0.00443956	0.024625	ENSG00000254051.1	AC011853.1
											ENSG00000201896.1	0.402371	1.06163	0.373262	2.8442	0.00445234	0.0246774	ENSG00000201896.1	RN7SKP153
											ENSG00000244094.1	50.8218	1.14235	0.402156	2.84057	0.00450337	0.0249198	ENSG00000244094.1	SPRR2F
											ENSG00000249381.1	0.395937	1.57065	0.555362	2.82816	0.00468167	0.0256701	ENSG00000249381.1	LINC00500
											ENSG00000265141.2	0.398102	1.49584	0.528928	2.82806	0.00468318	0.0256725	ENSG00000265141.2	RN7SL451P
											ENSG00000229240.6	1.16779	1.14219	0.404606	2.82298	0.00475802	0.0260214	ENSG00000229240.6	LINC00710
											ENSG00000210195.2	0.449003	1.25191	0.443806	2.82085	0.0047897	0.0261528	ENSG00000210195.2	MT-TT
											ENSG00000201763.1	0.405383	1.40307	0.498624	2.81389	0.0048946	0.0265801	ENSG00000201763.1	RNA5SP267
											ENSG00000162896.5	1746.52	1.0965	0.389795	2.81301	0.004908	0.0266268	ENSG00000162896.5	PIGR
											ENSG00000241625.3	0.521063	1.15706	0.411493	2.81186	0.00492559	0.0266876	ENSG00000241625.3	RN7SL18P
											ENSG00000218424.2	0.528238	1.3125	0.467003	2.81048	0.00494676	0.0267671	ENSG00000218424.2	NDUFS5P1
											ENSG00000279250.1	0.668872	1.08423	0.385796	2.81037	0.00494853	0.0267702	ENSG00000279250.1	AC022919.1
											ENSG00000200687.1	0.454088	1.50459	0.535748	2.80839	0.004979	0.026886	ENSG00000200687.1	RNA5SP335
											ENSG00000234361.1	0.732368	1.02512	0.36529	2.80631	0.00501127	0.0270274	ENSG00000234361.1	AL391863.2
											ENSG00000266209.1	0.584867	1.05168	0.375874	2.79797	0.00514253	0.0275782	ENSG00000266209.1
											ENSG00000260721.1	0.289746	1.8221	0.652987	2.79041	0.00526417	0.0280983	ENSG00000260721.1	AF067845.1
											ENSG00000236366.1	5.59465	1.20905	0.4334	2.78968	0.00527595	0.0281342	ENSG00000236366.1	AL359313.1
											ENSG00000237987.1	2.07676	1.1136	0.400269	2.78213	0.00540041	0.0286878	ENSG00000237987.1	AL606970.4
											ENSG00000210191.1	0.614393	1.35945	0.488674	2.78191	0.00540406	0.0287035	ENSG00000210191.1	MT-TL2
											ENSG00000242595.1	0.329059	1.27241	0.457394	2.78187	0.00540465	0.0287035	ENSG00000242595.1	RPL26P26
											ENSG00000267097.1	0.712027	1.28799	0.463279	2.78017	0.00543307	0.0288097	ENSG00000267097.1	SLC14A2-AS1
											ENSG00000250597.4	0.460483	1.86414	0.670575	2.77991	0.00543746	0.0288254	ENSG00000250597.4	AC093689.1
											ENSG00000251361.1	3.49799	1.0147	0.36512	2.77909	0.00545111	0.0288709	ENSG00000251361.1	AC012625.1
											ENSG00000224563.1	0.643111	1.32924	0.478545	2.77768	0.00547483	0.0289723	ENSG00000224563.1	LPP-AS1
											ENSG00000226643.2	0.793251	1.09897	0.395919	2.77573	0.00550771	0.0290949	ENSG00000226643.2	AL513314.1
											ENSG00000226372.2	1.93176	1.73692	0.62575	2.77574	0.00550768	0.0290949	ENSG00000226372.2	DCAF8L1
											ENSG00000234588.1	1.1385	1.1607	0.418353	2.77445	0.00552949	0.0291748	ENSG00000234588.1	FABP5P14
											ENSG00000268320.3	13.1147	1.33274	0.480636	2.77286	0.00555663	0.0292833	ENSG00000268320.3	SCGB1C2
											ENSG00000199480.1	0.38878	1.34797	0.486844	2.76879	0.00562653	0.029571	ENSG00000199480.1	RNA5SP389
											ENSG00000275678.1	11.6982	1.01838	0.368172	2.76605	0.00567405	0.0297645	ENSG00000275678.1	AL133320.1
											ENSG00000280155.1	0.438602	1.33616	0.483111	2.76575	0.00567926	0.0297742	ENSG00000280155.1	AL021408.2
											ENSG00000202248.1	0.418295	1.21742	0.440334	2.76476	0.00569643	0.0298502	ENSG00000202248.1	RNA5SP85
											ENSG00000279847.2	0.552369	1.60378	0.580305	2.76369	0.00571523	0.0299241	ENSG00000279847.2	C8orf87
											ENSG00000263988.2	0.379462	1.56093	0.56482	2.76358	0.00571713	0.029927	ENSG00000263988.2	RN7SL147P
											ENSG00000279113.1	0.610581	2.0923	0.757136	2.76345	0.00571946	0.0299356	ENSG00000279113.1	AC148477.7
											ENSG00000203900.2	1.79816	1.48438	0.537295	2.76269	0.00573272	0.0299869	ENSG00000203900.2	AL121827.1
											ENSG00000201170.1	0.65361	1.23823	0.448402	2.76142	0.00575505	0.0300864	ENSG00000201170.1	RNU1-132P
											ENSG00000255065.1	1.68572	1.38206	0.501517	2.75577	0.0058555	0.030504	ENSG00000255065.1	AP002001.2
											ENSG00000232505.2	0.838561	1.77643	0.645048	2.75395	0.00588799	0.0306267	ENSG00000232505.2
											ENSG00000279326.1	0.503059	1.32691	0.481872	2.75365	0.0058934	0.0306512	ENSG00000279326.1	AC004972.1
											ENSG00000205057.4	4.59988	1.00989	0.366858	2.75281	0.0059086	0.0307231	ENSG00000205057.4	CLLU1OS
											ENSG00000237208.1	4.11228	1.02519	0.372615	2.75134	0.00593529	0.0308305	ENSG00000237208.1	AL445072.1
											ENSG00000200275.1	0.369034	1.20569	0.438385	2.7503	0.00595406	0.030904	ENSG00000200275.1	RNA5SP199
											ENSG00000237929.1	0.379228	1.05033	0.381957	2.74988	0.00596179	0.0309309	ENSG00000237929.1	RPL31P3
											ENSG00000236941.6	16.4636	1.19898	0.43623	2.74851	0.00598672	0.0310422	ENSG00000236941.6	AC106872.1
											ENSG00000248351.1	0.471486	1.27644	0.464561	2.74762	0.00600291	0.0311043	ENSG00000248351.1	HSPD1P18
											ENSG00000200922.1	0.357983	1.24724	0.454131	2.74643	0.00602471	0.0311919	ENSG00000200922.1	RF00019
											ENSG00000248676.1	0.449908	1.38296	0.503823	2.74492	0.00605248	0.0313028	ENSG00000248676.1	AC083902.1
											ENSG00000199523.1	1.4091	1.03121	0.375985	2.74269	0.00609388	0.0314511	ENSG00000199523.1	RNA5SP226
											ENSG00000200033.1	21.7678	1.03253	0.376736	2.74071	0.00613057	0.0315928	ENSG00000200033.1	RNU6-403P
											ENSG00000169777.6	2.57893	1.00908	0.368413	2.73898	0.00616295	0.0317219	ENSG00000169777.6	TAS2R1
											ENSG00000260854.1	0.384936	1.08561	0.396921	2.73507	0.00623673	0.0319879	ENSG00000260854.1	LINC02184
											ENSG00000275810.1	0.540412	1.36907	0.500654	2.73456	0.00624639	0.03203	ENSG00000275810.1	MIR8082
											ENSG00000235122.3	1.03994	1.19467	0.436936	2.7342	0.00625316	0.0320581	ENSG00000235122.3	AL121974.1
											ENSG00000223504.1	1.39549	1.31854	0.483027	2.72975	0.00633819	0.0324036	ENSG00000223504.1	AL646090.1
											ENSG00000231255.1	1.78945	1.20571	0.443257	2.72011	0.006526	0.0330974	ENSG00000231255.1	AC005009.1
											ENSG00000239975.2	22.0319	1.15243	0.423801	2.71928	0.00654242	0.0331525	ENSG00000239975.2	IGKV1D-33
											ENSG00000125851.8	339.651	1.02909	0.378813	2.71661	0.00659542	0.0333582	ENSG00000125851.8	PCSK2
											ENSG00000237560.4	1.55469	1.33176	0.491111	2.71172	0.00669344	0.0337643	ENSG00000237560.4	LINC01497
											ENSG00000202395.1	0.385527	1.22525	0.452273	2.70909	0.00674673	0.0339728	ENSG00000202395.1	RN7SKP1
											ENSG00000248646.1	0.76159	1.55838	0.575639	2.70722	0.00678494	0.0341304	ENSG00000248646.1	AC096759.1
											ENSG00000212724.3	43.7283	1.02921	0.380438	2.70533	0.00682366	0.0342542	ENSG00000212724.3	KRTAP2-3
											ENSG00000241774.3	0.327283	1.32483	0.490095	2.70321	0.00686724	0.0344018	ENSG00000241774.3
											ENSG00000124564.16	2.48429	1.16706	0.431842	2.70252	0.00688165	0.034458	ENSG00000124564.16	SLC17A3
											ENSG00000244610.3	0.631999	1.10149	0.407607	2.70234	0.00688535	0.0344678	ENSG00000244610.3	RN7SL756P
											ENSG00000256079.1	0.719396	1.54999	0.575165	2.69486	0.00704172	0.0350611	ENSG00000256079.1	AC092451.2
											ENSG00000006059.3	1.33483	1.24142	0.460847	2.69378	0.00706462	0.0351558	ENSG00000006059.3	KRT33A
											ENSG00000281039.1	0.432091	1.17625	0.437733	2.68714	0.00720673	0.0356869	ENSG00000281039.1	AC005154.6
											ENSG00000222000.6	0.413266	1.481	0.551239	2.68667	0.00721688	0.0357253	ENSG00000222000.6	AC092675.1
											ENSG00000279895.1	0.430105	1.04735	0.389964	2.68577	0.0072363	0.0358055	ENSG00000279895.1	CU633904.3
											ENSG00000248757.1	0.726545	1.02763	0.382768	2.68473	0.00725874	0.0358925	ENSG00000248757.1	LINC02115
											ENSG00000244384.3	0.498147	1.19846	0.446673	2.68309	0.00729463	0.0360339	ENSG00000244384.3	RN7SL359P
											ENSG00000156284.5	22.4219	1.44446	0.538389	2.68293	0.00729792	0.0360462	ENSG00000156284.5	CLDN8
											ENSG00000249082.2	11.3391	1.04996	0.391459	2.68218	0.00731447	0.0361119	ENSG00000249082.2	C5orf66-AS1
											ENSG00000232867.1	0.367736	1.15932	0.432433	2.68092	0.00734207	0.0362039	ENSG00000232867.1	AL355433.1
											ENSG00000233442.2	0.4117	1.29532	0.483218	2.6806	0.00734902	0.0362247	ENSG00000233442.2	PPP6R2P1
											ENSG00000231031.5	7.09303	1.27925	0.477328	2.68003	0.00736158	0.0362801	ENSG00000231031.5	LINC01804
											ENSG00000274350.1	0.299119	1.67965	0.627657	2.67607	0.00744908	0.0366179	ENSG00000274350.1	RN7SL853P
											ENSG00000260857.2	12.7266	1.07816	0.402998	2.67534	0.00746535	0.0366736	ENSG00000260857.2	AC018558.1
											ENSG00000271128.1	0.585459	1.42336	0.532094	2.67502	0.00747242	0.0366961	ENSG00000271128.1	AC008608.1
											ENSG00000173627.7	34.8676	1.07124	0.400529	2.67457	0.00748245	0.0367373	ENSG00000173627.7	APOBEC4
											ENSG00000279903.1	1.55806	1.04898	0.392298	2.67394	0.00749655	0.0367902	ENSG00000279903.1	AP006248.3
											ENSG00000267028.1	0.507048	1.42857	0.535025	2.67011	0.00758271	0.0371139	ENSG00000267028.1	TCF4-AS1
											ENSG00000225214.1	0.545728	1.05367	0.394839	2.66862	0.00761637	0.0372386	ENSG00000225214.1	AC079790.1
											ENSG00000229105.1	0.6539	1.10451	0.414288	2.66605	0.00767493	0.0374631	ENSG00000229105.1	ASTN2-AS1
											ENSG00000261392.1	0.443694	1.08422	0.40694	2.66431	0.00771458	0.0376154	ENSG00000261392.1	AC087190.2
											ENSG00000130385.5	0.813869	1.67276	0.627871	2.66417	0.00771778	0.0376186	ENSG00000130385.5	BMP15
											ENSG00000269667.1	0.341012	1.14146	0.429025	2.6606	0.00780025	0.0379374	ENSG00000269667.1	AC092723.1
											ENSG00000181867.2	0.386043	1.86215	0.700129	2.65972	0.00782058	0.0379988	ENSG00000181867.2	FTMT
											ENSG00000255545.6	17.6096	1.31903	0.49612	2.6587	0.00784428	0.0380826	ENSG00000255545.6	AP004608.1
											ENSG00000232032.1	0.550402	1.04861	0.394478	2.65823	0.00785533	0.0381261	ENSG00000232032.1	AC079781.2
											ENSG00000243227.3	0.268999	1.39956	0.526977	2.65583	0.00791126	0.0383222	ENSG00000243227.3	RN7SL55P
											ENSG00000205625.2	0.384685	1.12215	0.422864	2.65369	0.00796173	0.038508	ENSG00000205625.2	AL591499.1
											ENSG00000255206.1	0.434401	1.19132	0.449357	2.65116	0.00802159	0.0387553	ENSG00000255206.1	AC011853.2
											ENSG00000280356.1	0.932142	1.02733	0.387528	2.65098	0.00802577	0.0387649	ENSG00000280356.1	AL021877.2
											ENSG00000275377.1	0.311905	1.61395	0.609936	2.64609	0.00814272	0.0391876	ENSG00000275377.1	MIR1299
											ENSG00000266533.1	0.94711	1.03938	0.393206	2.64336	0.00820886	0.0394203	ENSG00000266533.1	MIR3619
											ENSG00000270893.1	0.716745	1.09189	0.413171	2.64272	0.00822433	0.0394732	ENSG00000270893.1	AC008277.2
											ENSG00000239921.2	0.564536	1.2362	0.468698	2.63752	0.00835137	0.0399407	ENSG00000239921.2	LINC01471
											ENSG00000274060.1	1.44839	1.4503	0.550008	2.63687	0.00836759	0.0400097	ENSG00000274060.1	MIR6724-2
											ENSG00000277332.1	0.318432	1.65529	0.628538	2.63356	0.00844961	0.0403281	ENSG00000277332.1	AC108002.3
											ENSG00000279269.1	0.609073	1.02764	0.390269	2.63315	0.00845963	0.0403629	ENSG00000279269.1	AP003072.3
											ENSG00000212348.1	0.779554	1.09909	0.417742	2.63104	0.0085125	0.0405543	ENSG00000212348.1	RNU6-1300P
											ENSG00000211974.3	28.4745	1.24103	0.471973	2.62946	0.00855214	0.0407126	ENSG00000211974.3	IGHV2-70D
											ENSG00000250218.1	0.706902	1.21897	0.463826	2.62807	0.00858706	0.0408534	ENSG00000250218.1	ALDH1L1-AS1
											ENSG00000251555.1	1.37706	1.08341	0.412276	2.62788	0.00859178	0.040862	ENSG00000251555.1	AC096711.2
											ENSG00000231132.1	0.3123	1.43778	0.547547	2.62585	0.00864321	0.0410539	ENSG00000231132.1	AC022537.1
											ENSG00000233041.7	1.2809	1.18102	0.450143	2.62365	0.00869924	0.0412583	ENSG00000233041.7	PHGR1
											ENSG00000174325.4	6.6801	1.02225	0.389743	2.62288	0.008719	0.0413388	ENSG00000174325.4	DIRC1
											ENSG00000277651.1	0.896533	1.11613	0.426115	2.61931	0.00881076	0.0416672	ENSG00000277651.1	AL391261.4
											ENSG00000271824.1	5.16243	1.00492	0.383912	2.61758	0.00885555	0.0418612	ENSG00000271824.1	SMIM32
											ENSG00000280017.1	0.589663	1.36591	0.522969	2.61184	0.00900561	0.0424217	ENSG00000280017.1	AC112200.2
											ENSG00000223726.1	0.357036	1.84587	0.707002	2.61084	0.0090321	0.0425195	ENSG00000223726.1	AL020994.1
											ENSG00000267453.5	26.052	1.08698	0.416413	2.61033	0.00904545	0.0425599	ENSG00000267453.5	LINC01835
											ENSG00000196616.11	473.077	1.02154	0.392496	2.60268	0.0092497	0.0432781	ENSG00000196616.11	ADH1B
											ENSG00000243426.3	0.505845	1.02133	0.392614	2.60136	0.00928563	0.0434052	ENSG00000243426.3	RN7SL454P
											ENSG00000249203.1	0.567703	1.42969	0.54993	2.59977	0.00932858	0.0435512	ENSG00000249203.1	LINC02224
											ENSG00000227260.1	0.596391	1.15564	0.444539	2.59964	0.00933207	0.0435627	ENSG00000227260.1	LINC01985
											ENSG00000257056.2	0.564304	2.01165	0.773842	2.59956	0.00933423	0.0435642	ENSG00000257056.2	LINC02282
											ENSG00000253964.1	0.312182	1.45176	0.559768	2.59351	0.00950023	0.0441645	ENSG00000253964.1	RPL31P40
											ENSG00000125514.8	0.520623	1.40986	0.544036	2.59149	0.00955613	0.0443433	ENSG00000125514.8	LINC00029
											ENSG00000256661.1	0.786114	1.40016	0.541034	2.58794	0.00965522	0.0446772	ENSG00000256661.1	A2ML1-AS1
											ENSG00000225303.2	0.387811	1.17881	0.455602	2.58736	0.00967136	0.0447406	ENSG00000225303.2	AL117341.1
											ENSG00000252957.1	0.721863	1.03703	0.400818	2.58728	0.00967364	0.0447438	ENSG00000252957.1	RNA5SP402
											ENSG00000272566.1	6.2881	1.12603	0.435299	2.58679	0.00968756	0.0447896	ENSG00000272566.1	AF250324.1
											ENSG00000241577.1	0.574857	1.04042	0.402535	2.58466	0.00974755	0.0449875	ENSG00000241577.1	AC060234.3
											ENSG00000261763.1	0.558594	1.25281	0.485836	2.57867	0.0099181	0.0455947	ENSG00000261763.1	AC110716.2
											ENSG00000225647.1	2.47365	1.07494	0.41726	2.57619	0.00998971	0.0457928	ENSG00000225647.1	AC005487.1
											ENSG00000198739.9	6.99969	1.03988	0.404008	2.5739	0.0100558	0.0460234	ENSG00000198739.9	LRRTM3
											ENSG00000238135.1	0.257783	1.54876	0.602193	2.57187	0.010115	0.0462417	ENSG00000238135.1	USP9YP10
											ENSG00000231023.5	0.723432	1.56693	0.60989	2.5692	0.0101932	0.0465277	ENSG00000231023.5	LINC00326
											ENSG00000280227.1	0.619431	1.04416	0.406639	2.56779	0.0102351	0.0466852	ENSG00000280227.1	AC079416.3
											ENSG00000231148.1	0.525098	1.05747	0.412311	2.56474	0.0103252	0.0470035	ENSG00000231148.1	HMGB1P7
											ENSG00000169953.11	0.572142	1.11204	0.434192	2.56117	0.0104319	0.0473886	ENSG00000169953.11	HSFY2
											ENSG00000278857.1	14.0447	1.07843	0.421385	2.55925	0.0104898	0.0475884	ENSG00000278857.1	IGKV1D-12
											ENSG00000211934.3	311.877	1.05466	0.412188	2.55868	0.0105071	0.0476375	ENSG00000211934.3	IGHV1-2
											ENSG00000248349.1	1.25517	1.38329	0.540752	2.55809	0.0105249	0.0476841	ENSG00000248349.1	AC112204.1
											ENSG00000225657.2	1.52377	1.13822	0.445206	2.55661	0.0105698	0.0478341	ENSG00000225657.2	LINC01716
											ENSG00000242341.3	1.0005	1.00416	0.393149	2.55413	0.0106452	0.0480874	ENSG00000242341.3	RN7SL646P
											ENSG00000249196.5	4.38274	1.55783	0.610008	2.55379	0.0106557	0.0481251	ENSG00000249196.5	TMEM132D-AS1
											ENSG00000238837.3	0.912044	1.82691	0.716131	2.55108	0.0107389	0.0483829	ENSG00000238837.3	LINC02031
											ENSG00000223633.2	0.307129	1.48585	0.582705	2.54992	0.0107748	0.0485019	ENSG00000223633.2
											ENSG00000281264.1	0.560346	1.04544	0.410014	2.54977	0.0107793	0.0485155	ENSG00000281264.1	SALRNA3
											ENSG00000207056.1	0.46787	1.25883	0.49388	2.54886	0.0108076	0.0486036	ENSG00000207056.1	RNU1-8P
											ENSG00000258026.1	0.679806	1.17736	0.462191	2.54735	0.0108545	0.0487496	ENSG00000258026.1	AC078955.1
											ENSG00000229209.1	0.527883	1.36019	0.534267	2.5459	0.0108996	0.0488639	ENSG00000229209.1	AC073987.1
											ENSG00000232416.3	0.326036	1.45164	0.570672	2.54374	0.0109673	0.0490834	ENSG00000232416.3	BPESC1
											ENSG00000272477.1	0.329216	1.31467	0.516989	2.54294	0.0109924	0.049171	ENSG00000272477.1	AC144521.1
											ENSG00000271159.1	0.484419	1.02912	0.405101	2.54041	0.0110723	0.0494738	ENSG00000271159.1	HINT1P2
											ENSG00000274331.1	2.49579	1.08533	0.427245	2.5403	0.0110757	0.0494838	ENSG00000274331.1	AL355974.1
											ENSG00000277223.1	12.2876	1.06929	0.421001	2.53987	0.0110895	0.0495208	ENSG00000277223.1	AC090116.1
											ENSG00000200673.1	0.356549	1.43681	0.566521	2.53621	0.0112061	0.0499261	ENSG00000200673.1	RN7SKP174
