# Supplementary material for: The Clinicopathological Significance of the Cyclin D1/E1–Cyclin-Dependent Kinase (CDK2/4/6)–Retinoblastoma (RB1/pRB1) Pathway in Epithelial Ovarian Cancers
Source: Int J Mol Sci. 2024 Apr 5;25(7):4060. doi: 10.3390/ijms25074060 (PMC11012085; doi:10.3390/ijms25074060)
Supplement: Supplementary file 1 [file ijms-25-04060-s001.zip › Supplementary data 1.xlsx]

## Sheet: CCNE1
			567 genes low in Q1 high in Q4									1029 genes high in Q1 low in Q4
		baseMean	log2FoldChange	lfcSE	stat	pvalue	padj					baseMean	log2FoldChange	lfcSE	stat	pvalue	padj
	ENSG00000105173.12	2885.53	-3.01389	0.114332	-26.3609	3.85e-153	1.63e-148	ENSG00000105173.12	CCNE1		ENSG00000182870.11	142.553	2.61993	0.281895	9.29398	1.49e-20	4.48e-17	ENSG00000182870.11	GALNT9
	ENSG00000131943.16	2873.57	-1.70599	0.11066	-15.4164	1.27e-53	2.68e-49	ENSG00000131943.16	C19orf12		ENSG00000100095.17	62.6731	3.08376	0.354134	8.70788	3.1e-18	6.23e-15	ENSG00000100095.17	SEZ6L
	ENSG00000105171.8	3685.66	-1.63316	0.125976	-12.9641	1.95e-38	2.75e-34	ENSG00000105171.8	POP4		ENSG00000158815.9	274.684	3.06462	0.369485	8.29431	1.09e-16	1.49e-13	ENSG00000158815.9	FGF17
	ENSG00000105176.16	8719.35	-1.37314	0.109755	-12.5111	6.5e-36	6.86e-32	ENSG00000105176.16	URI1		ENSG00000178343.4	41.6483	2.22453	0.268733	8.27783	1.25e-16	1.61e-13	ENSG00000178343.4	SHISA3
	ENSG00000105186.13	2882.55	-1.04796	0.0905664	-11.5712	5.77e-31	4.87e-27	ENSG00000105186.13	ANKRD27		ENSG00000259417.2	92.9272	2.54519	0.316031	8.05363	8.04e-16	8.93e-13	ENSG00000259417.2	CTXND1
	ENSG00000156269.4	28.361	-6.92798	0.653859	-10.5955	3.13e-26	2.2e-22	ENSG00000156269.4	NAA11		ENSG00000125931.9	36.6253	1.96517	0.24469	8.03125	9.65e-16	1.04e-12	ENSG00000125931.9	CITED1
	ENSG00000266976.1	7.67634	-3.38766	0.321389	-10.5407	5.61e-26	3.38e-22	ENSG00000266976.1	AC079466.1		ENSG00000106258.12	240.955	1.96179	0.24627	7.96601	1.64e-15	1.65e-12	ENSG00000106258.12	CYP3A5
	ENSG00000226085.3	229.507	-1.42552	0.136639	-10.4327	1.76e-25	9.28e-22	ENSG00000226085.3	UQCRFS1P1		ENSG00000256164.1	23.6622	2.31567	0.301997	7.66785	1.75e-14	1.32e-11	ENSG00000256164.1
	ENSG00000169021.5	9486.89	-1.25741	0.122656	-10.2515	1.17e-24	5.47e-21	ENSG00000169021.5	UQCRFS1		ENSG00000256969.1	16.4139	3.10278	0.407808	7.60841	2.77e-14	1.92e-11	ENSG00000256969.1	AC007207.2
	ENSG00000166289.5	2256.82	-1.62807	0.161932	-10.054	8.82e-24	3.72e-20	ENSG00000166289.5	PLEKHF1		ENSG00000118971.6	3918.99	1.84097	0.242707	7.58517	3.32e-14	2.15e-11	ENSG00000118971.6	CCND2
	ENSG00000263711.4	56.0672	-5.30513	0.546398	-9.70928	2.75e-22	1.06e-18	ENSG00000263711.4	AC079062.1		ENSG00000183715.12	15.3541	2.63918	0.352569	7.48558	7.12e-14	4.42e-11	ENSG00000183715.12	OPCML
	ENSG00000169607.11	834.189	-1.05237	0.109621	-9.60001	7.99e-22	2.81e-18	ENSG00000169607.11	CKAP2L		ENSG00000181790.9	453.556	2.05889	0.275629	7.46979	8.03e-14	4.78e-11	ENSG00000181790.9	ADGRB1
	ENSG00000129173.11	839.29	-1.05498	0.113258	-9.31484	1.22e-20	3.97e-17	ENSG00000129173.11	E2F8		ENSG00000131095.10	228.195	2.35581	0.316628	7.4403	1e-13	5.73e-11	ENSG00000131095.10	GFAP
	ENSG00000101447.12	2046.11	-1.06471	0.116705	-9.12304	7.3e-20	2.06e-16	ENSG00000101447.12	FAM83D		ENSG00000223784.1	134.933	2.32031	0.318173	7.2926	3.04e-13	1.57e-10	ENSG00000223784.1	LINP1
	ENSG00000076382.15	1510.6	-1.05586	0.117329	-8.99915	2.27e-19	6e-16	ENSG00000076382.15	SPAG5		ENSG00000182103.4	185.744	1.79652	0.24847	7.23031	4.82e-13	2.34e-10	ENSG00000182103.4	FAM181B
	ENSG00000119915.4	152.634	-1.8815	0.215402	-8.73483	2.44e-18	5.15e-15	ENSG00000119915.4	ELOVL3		ENSG00000215397.3	3.32809	3.11847	0.436123	7.15044	8.65e-13	3.93e-10	ENSG00000215397.3	SCRT2
	ENSG00000075702.15	1193.69	-1.15271	0.133124	-8.65888	4.76e-18	9.14e-15	ENSG00000075702.15	WDR62		ENSG00000197301.6	234.868	1.47805	0.208907	7.07515	1.49e-12	6.24e-10	ENSG00000197301.6	AC090673.1
	ENSG00000056291.16	46.5702	-3.51219	0.41266	-8.51111	1.72e-17	2.91e-14	ENSG00000056291.16	NPFFR2		ENSG00000152953.11	339.968	1.67068	0.236257	7.07147	1.53e-12	6.35e-10	ENSG00000152953.11	STK32B
	ENSG00000104888.8	61.8463	-2.2192	0.264395	-8.39351	4.72e-17	7.12e-14	ENSG00000104888.8	SLC17A7		ENSG00000253196.1	32.2471	2.23647	0.320257	6.98336	2.88e-12	1.15e-09	ENSG00000253196.1	AC083841.1
	ENSG00000024526.15	1304.3	-1.07605	0.128702	-8.36076	6.23e-17	9.07e-14	ENSG00000024526.15	DEPDC1		ENSG00000260361.1	98.2306	1.01378	0.145284	6.97791	3e-12	1.18e-09	ENSG00000260361.1	AC106028.3
	ENSG00000140465.12	22.7218	-2.27852	0.281552	-8.09272	5.83e-16	6.66e-13	ENSG00000140465.12	CYP1A1		ENSG00000239183.1	9.75297	2.02648	0.290953	6.96495	3.29e-12	1.26e-09	ENSG00000239183.1	SNORA84
	ENSG00000131941.6	5489.08	-1.01496	0.129662	-7.82777	4.97e-15	4.37e-12	ENSG00000131941.6	RHPN2		ENSG00000163254.4	60.2165	3.03567	0.437841	6.93327	4.11e-12	1.54e-09	ENSG00000163254.4	CRYGC
	ENSG00000232310.5	29.7591	-2.31109	0.302522	-7.63943	2.18e-14	1.59e-11	ENSG00000232310.5	AL078590.3		ENSG00000279905.1	13.6939	1.98858	0.287876	6.90778	4.92e-12	1.77e-09	ENSG00000279905.1	AC063926.3
	ENSG00000251493.3	173.626	-3.00029	0.394973	-7.59619	3.05e-14	2.04e-11	ENSG00000251493.3	FOXD1		ENSG00000221491.2	6.56724	1.49894	0.21935	6.83358	8.28e-12	2.75e-09	ENSG00000221491.2	SNORA2C
	ENSG00000161509.12	115.793	-1.76757	0.237075	-7.45575	8.94e-14	5.24e-11	ENSG00000161509.12	GRIN2C		ENSG00000176769.9	43.9995	2.37153	0.347275	6.82896	8.55e-12	2.82e-09	ENSG00000176769.9	TCERG1L
	ENSG00000186326.3	38.4263	-1.49309	0.202451	-7.37506	1.64e-13	8.89e-11	ENSG00000186326.3	RGS9BP		ENSG00000120875.7	893.59	1.29475	0.190609	6.79274	1.1e-11	3.52e-09	ENSG00000120875.7	DUSP4
	ENSG00000187172.14	15.7354	-4.00111	0.551553	-7.25426	4.04e-13	2.01e-10	ENSG00000187172.14	BAGE2		ENSG00000207175.1	42.2572	2.19389	0.324564	6.7595	1.38e-11	4.3e-09	ENSG00000207175.1	RNU1-67P
	ENSG00000012048.18	617.872	-1.0988	0.151565	-7.24968	4.18e-13	2.05e-10	ENSG00000012048.18	BRCA1		ENSG00000168306.11	522.309	1.03523	0.153277	6.75397	1.44e-11	4.4e-09	ENSG00000168306.11	ACOX2
	ENSG00000250771.2	63.2026	-1.52493	0.211457	-7.21154	5.53e-13	2.65e-10	ENSG00000250771.2	AC106865.1		ENSG00000221716.1	93.9329	1.66789	0.251022	6.64438	3.04e-11	8.57e-09	ENSG00000221716.1	SNORA11
	ENSG00000239620.1	11.9904	-2.98261	0.41814	-7.13305	9.82e-13	4.32e-10	ENSG00000239620.1	AC133681.1		ENSG00000238961.1	49.4581	1.833	0.276201	6.63645	3.21e-11	8.99e-09	ENSG00000238961.1	SNORA47
	ENSG00000253400.1	16.0762	-2.3383	0.339208	-6.89342	5.45e-12	1.93e-09	ENSG00000253400.1	AL356133.2		ENSG00000058335.14	111.826	1.46842	0.221309	6.63518	3.24e-11	9e-09	ENSG00000058335.14	RASGRF1
	ENSG00000124134.7	356.818	-1.54115	0.223994	-6.88033	5.97e-12	2.1e-09	ENSG00000124134.7	KCNS1		ENSG00000261115.4	29.0391	1.62168	0.244673	6.62794	3.4e-11	9.39e-09	ENSG00000261115.4	TMEM178B
	ENSG00000112837.15	320.815	-2.18813	0.31879	-6.86385	6.7e-12	2.28e-09	ENSG00000112837.15	TBX18		ENSG00000181778.4	17.0353	2.15472	0.32533	6.62319	3.52e-11	9.58e-09	ENSG00000181778.4	TMEM252
	ENSG00000267498.1	17.4536	-1.3284	0.194949	-6.81408	9.49e-12	3.08e-09	ENSG00000267498.1	AC007786.1		ENSG00000269892.1	39.1634	1.12507	0.170287	6.60689	3.92e-11	1.04e-08	ENSG00000269892.1	AC125494.2
	ENSG00000132874.12	27.5919	-1.94632	0.286507	-6.79328	1.1e-11	3.52e-09	ENSG00000132874.12	SLC14A2		ENSG00000278177.1	9.22505	1.6047	0.24442	6.56532	5.19e-11	1.34e-08	ENSG00000278177.1	AL354811.1
	ENSG00000142700.10	13.4196	-2.18719	0.324766	-6.73468	1.64e-11	4.96e-09	ENSG00000142700.10	DMRTA2		ENSG00000250321.1	226.097	1.14852	0.175246	6.55374	5.61e-11	1.44e-08	ENSG00000250321.1	AC079140.2
	ENSG00000165409.14	104.807	-1.80098	0.267468	-6.73344	1.66e-11	4.96e-09	ENSG00000165409.14	TSHR		ENSG00000207181.1	37.9448	1.86284	0.284303	6.55229	5.67e-11	1.44e-08	ENSG00000207181.1	SNORA14B
	ENSG00000248608.2	23.7938	-1.59693	0.237281	-6.73012	1.7e-11	5.04e-09	ENSG00000248608.2	AC133963.1		ENSG00000101204.14	56.8259	2.55379	0.39045	6.54064	6.13e-11	1.53e-08	ENSG00000101204.14	CHRNA4
	ENSG00000267567.1	4.80647	-1.94752	0.290715	-6.69907	2.1e-11	6.03e-09	ENSG00000267567.1	AC008736.2		ENSG00000197635.8	542.647	1.58318	0.242568	6.52676	6.72e-11	1.64e-08	ENSG00000197635.8	DPP4
	ENSG00000255042.1	3.47422	-3.88899	0.583856	-6.66088	2.72e-11	7.71e-09	ENSG00000255042.1	AC109635.4		ENSG00000208892.1	7.24481	2.69231	0.412508	6.52669	6.72e-11	1.64e-08	ENSG00000208892.1	SNORA49
	ENSG00000120210.6	9.83755	-2.6844	0.40558	-6.61868	3.62e-11	9.81e-09	ENSG00000120210.6	INSL6		ENSG00000167281.17	34.9568	1.84828	0.283683	6.51532	7.25e-11	1.73e-08	ENSG00000167281.17	RBFOX3
	ENSG00000237575.4	31.0094	-1.22355	0.185908	-6.58146	4.66e-11	1.22e-08	ENSG00000237575.4	PYY2		ENSG00000137875.4	80.8876	1.28033	0.196846	6.50424	7.81e-11	1.83e-08	ENSG00000137875.4	BCL2L10
	ENSG00000164532.10	10.465	-2.40924	0.368204	-6.54321	6.02e-11	1.51e-08	ENSG00000164532.10	TBX20		ENSG00000212402.1	34.6697	1.8385	0.28734	6.39836	1.57e-10	3.47e-08	ENSG00000212402.1	SNORA74B
	ENSG00000231971.4	19.1036	-2.21765	0.339672	-6.5288	6.63e-11	1.64e-08	ENSG00000231971.4	AL078590.2		ENSG00000225405.3	52.9481	1.24327	0.195488	6.35982	2.02e-10	4.4e-08	ENSG00000225405.3	RPS15AP17
	ENSG00000179083.6	108.823	-2.26271	0.347261	-6.51586	7.23e-11	1.73e-08	ENSG00000179083.6	FAM133A		ENSG00000110092.3	11009.4	1.17648	0.185066	6.35712	2.06e-10	4.43e-08	ENSG00000110092.3	CCND1
	ENSG00000138646.7	1431.07	-1.09066	0.167999	-6.49205	8.47e-11	1.96e-08	ENSG00000138646.7	HERC5		ENSG00000104112.7	32.1767	1.88811	0.296965	6.35803	2.04e-10	4.43e-08	ENSG00000104112.7	SCG3
	ENSG00000143032.7	4.63534	-2.55635	0.403686	-6.33252	2.41e-10	5.07e-08	ENSG00000143032.7	BARHL2		ENSG00000274976.1	27.1847	1.14328	0.180811	6.32304	2.56e-10	5.31e-08	ENSG00000274976.1	AC087588.2
	ENSG00000269416.4	711.089	-1.03024	0.162677	-6.33306	2.4e-10	5.07e-08	ENSG00000269416.4	LINC01224		ENSG00000225986.1	67.1742	1.26742	0.20109	6.30276	2.92e-10	5.91e-08	ENSG00000225986.1	UBXN10-AS1
	ENSG00000151882.10	2622.86	-1.15065	0.1819	-6.32575	2.52e-10	5.27e-08	ENSG00000151882.10	CCL28		ENSG00000198835.3	380.345	1.361	0.216168	6.29603	3.05e-10	6.11e-08	ENSG00000198835.3	GJC2
	ENSG00000021488.11	62.3262	-1.10959	0.175468	-6.32361	2.56e-10	5.31e-08	ENSG00000021488.11	SLC7A9		ENSG00000166292.10	1201.83	2.04036	0.325271	6.2728	3.55e-10	6.9e-08	ENSG00000166292.10	TMEM100
	ENSG00000152192.7	9.69745	-2.01665	0.321437	-6.27387	3.52e-10	6.88e-08	ENSG00000152192.7	POU4F1		ENSG00000255920.1	4.95626	2.25864	0.360483	6.2656	3.71e-10	7.19e-08	ENSG00000255920.1	CCND2-AS1
	ENSG00000248590.2	19.3951	-1.57673	0.25174	-6.26333	3.77e-10	7.27e-08	ENSG00000248590.2	GLDCP1		ENSG00000257060.5	7.45024	2.01133	0.3215	6.25608	3.95e-10	7.53e-08	ENSG00000257060.5	AC091078.1
	ENSG00000234147.1	18.4244	-1.73804	0.277831	-6.25574	3.96e-10	7.53e-08	ENSG00000234147.1	AL035446.1		ENSG00000127472.9	69.9748	1.33092	0.212749	6.25585	3.95e-10	7.53e-08	ENSG00000127472.9	PLA2G5
	ENSG00000126890.13	28.3368	-4.97687	0.795709	-6.25464	3.98e-10	7.54e-08	ENSG00000126890.13	CTAG2		ENSG00000115474.6	38.8437	1.41019	0.226126	6.23632	4.48e-10	8.33e-08	ENSG00000115474.6	KCNJ13
	ENSG00000178445.8	2790.63	-1.47644	0.236613	-6.2399	4.38e-10	8.18e-08	ENSG00000178445.8	GLDC		ENSG00000196154.10	9908.15	1.31563	0.211364	6.22447	4.83e-10	8.91e-08	ENSG00000196154.10	S100A4
	ENSG00000154646.7	12.8579	-1.67948	0.272098	-6.17234	6.73e-10	1.2e-07	ENSG00000154646.7	TMPRSS15		ENSG00000252481.1	42.5288	1.17607	0.189581	6.20354	5.52e-10	1.01e-07	ENSG00000252481.1	SCARNA13
	ENSG00000068985.4	9.04209	-3.42709	0.557398	-6.14836	7.83e-10	1.37e-07	ENSG00000068985.4	PAGE1		ENSG00000198643.5	64.0566	1.87152	0.302221	6.19256	5.92e-10	1.08e-07	ENSG00000198643.5	FAM3D
	ENSG00000198597.7	10.4713	-2.00183	0.326095	-6.13879	8.32e-10	1.44e-07	ENSG00000198597.7	ZNF536		ENSG00000254142.2	103.087	1.13484	0.184633	6.1465	7.92e-10	1.38e-07	ENSG00000254142.2
	ENSG00000189064.8	10.6135	-4.90482	0.801411	-6.12023	9.34e-10	1.6e-07	ENSG00000189064.8	GAGE2A		ENSG00000225649.4	7.43313	1.43567	0.234423	6.12428	9.11e-10	1.57e-07	ENSG00000225649.4	AC064875.1
	ENSG00000258949.1	9.42281	-1.66254	0.272473	-6.10168	1.05e-09	1.77e-07	ENSG00000258949.1	AL049870.3		ENSG00000100557.8	7.71594	2.37362	0.388486	6.10994	9.97e-10	1.7e-07	ENSG00000100557.8	CCDC198
	ENSG00000198033.10	2.13894	-2.7529	0.451649	-6.09521	1.09e-09	1.84e-07	ENSG00000198033.10	TUBA3C		ENSG00000179314.12	91.7264	1.28315	0.210861	6.08531	1.16e-09	1.95e-07	ENSG00000179314.12	WSCD1
	ENSG00000188676.12	10.025	-1.55487	0.255853	-6.07719	1.22e-09	2.02e-07	ENSG00000188676.12	IDO2		ENSG00000182187.3	33.649	2.60475	0.428327	6.08123	1.19e-09	1.99e-07	ENSG00000182187.3	CRYGB
	ENSG00000224854.3	11.1618	-1.62669	0.267794	-6.07441	1.24e-09	2.04e-07	ENSG00000224854.3	CDKN2A-AS1		ENSG00000252010.1	58.5928	1.83506	0.301908	6.07822	1.22e-09	2.01e-07	ENSG00000252010.1	SCARNA5
	ENSG00000213694.3	1530.17	-1.01389	0.167826	-6.04136	1.53e-09	2.45e-07	ENSG00000213694.3	S1PR3		ENSG00000008118.8	179.032	1.33145	0.219301	6.07132	1.27e-09	2.08e-07	ENSG00000008118.8	CAMK1G
	ENSG00000220267.1	24.6057	-1.23954	0.206347	-6.00708	1.89e-09	2.92e-07	ENSG00000220267.1	ACTBP8		ENSG00000212283.1	21.0088	1.30718	0.217098	6.02114	1.73e-09	2.75e-07	ENSG00000212283.1	SNORD89
	ENSG00000196218.10	1851.91	-1.14111	0.189982	-6.00641	1.9e-09	2.92e-07	ENSG00000196218.10	RYR1		ENSG00000142698.13	6.69843	2.10177	0.349317	6.0168	1.78e-09	2.8e-07	ENSG00000142698.13	C1orf94
	ENSG00000233379.1	2.30332	-3.09406	0.516306	-5.99268	2.06e-09	3.14e-07	ENSG00000233379.1	AL139002.1		ENSG00000152402.9	648.21	1.25732	0.209051	6.01444	1.81e-09	2.81e-07	ENSG00000152402.9	GUCY1A2
	ENSG00000258038.4	4.33937	-4.14668	0.694292	-5.97254	2.34e-09	3.5e-07	ENSG00000258038.4	LINC02327		ENSG00000226235.1	73.0949	1.17513	0.195513	6.01049	1.85e-09	2.87e-07	ENSG00000226235.1	LEMD1-AS1
	ENSG00000248554.1	25.4537	-1.1145	0.186762	-5.96751	2.41e-09	3.54e-07	ENSG00000248554.1	AC114956.2		ENSG00000207445.1	115.083	1.82392	0.303672	6.00622	1.9e-09	2.92e-07	ENSG00000207445.1	SNORD15B
	ENSG00000007372.19	420.909	-1.47229	0.248478	-5.92523	3.12e-09	4.39e-07	ENSG00000007372.19	PAX6		ENSG00000226532.1	177.626	1.1385	0.189593	6.005	1.91e-09	2.93e-07	ENSG00000226532.1	AL022718.1
	ENSG00000196074.11	246.031	-1.41134	0.238747	-5.91143	3.39e-09	4.73e-07	ENSG00000196074.11	SYCP2		ENSG00000214145.5	27.4752	1.16444	0.194287	5.99336	2.06e-09	3.13e-07	ENSG00000214145.5	LINC00887
	ENSG00000085465.12	4266.13	-2.28399	0.389195	-5.8685	4.4e-09	5.93e-07	ENSG00000085465.12	OVGP1		ENSG00000166426.7	7226.71	1.96032	0.327974	5.97707	2.27e-09	3.43e-07	ENSG00000166426.7	CRABP1
	ENSG00000135114.11	1285.98	-1.15724	0.197636	-5.85539	4.76e-09	6.34e-07	ENSG00000135114.11	OASL		ENSG00000237179.4	19.6748	1.67978	0.281392	5.96954	2.38e-09	3.54e-07	ENSG00000237179.4	LINC01797
	ENSG00000267243.4	40.7041	-1.81199	0.309669	-5.85137	4.88e-09	6.43e-07	ENSG00000267243.4	AC005381.1		ENSG00000036448.8	53.9354	1.37353	0.230399	5.96152	2.5e-09	3.65e-07	ENSG00000036448.8	MYOM2
	ENSG00000177721.4	81.2185	-1.02668	0.175808	-5.8398	5.23e-09	6.83e-07	ENSG00000177721.4	ANXA2R		ENSG00000272514.4	39.2328	1.14666	0.194205	5.90437	3.54e-09	4.92e-07	ENSG00000272514.4	CFAP206
	ENSG00000230010.1	8.53492	-2.35499	0.404664	-5.81961	5.9e-09	7.53e-07	ENSG00000230010.1	AL049646.1		ENSG00000255545.6	16.223	2.77772	0.472399	5.88002	4.1e-09	5.63e-07	ENSG00000255545.6	AP004608.1
	ENSG00000014257.14	939.163	-1.25217	0.215346	-5.81468	6.07e-09	7.73e-07	ENSG00000014257.14	ACPP		ENSG00000234683.1	20.3128	1.25671	0.213829	5.87716	4.17e-09	5.7e-07	ENSG00000234683.1	AL138799.3
	ENSG00000158639.10	5.64995	-3.31686	0.570915	-5.80973	6.26e-09	7.91e-07	ENSG00000158639.10	PAGE5		ENSG00000256916.1	127.644	1.84936	0.314991	5.87113	4.33e-09	5.9e-07	ENSG00000256916.1	AP000851.1
	ENSG00000219073.6	3.72579	-2.32733	0.400929	-5.80485	6.44e-09	8.11e-07	ENSG00000219073.6	CELA3B		ENSG00000183378.10	20.294	1.84695	0.314715	5.86863	4.39e-09	5.93e-07	ENSG00000183378.10	OVCH2
	ENSG00000185674.8	70.56	-1.15038	0.198339	-5.80009	6.63e-09	8.26e-07	ENSG00000185674.8	LYG2		ENSG00000171695.9	83.6934	1.35279	0.231262	5.84961	4.93e-09	6.48e-07	ENSG00000171695.9	LKAAEAR1
	ENSG00000138650.8	274.793	-1.70599	0.298861	-5.7083	1.14e-08	1.29e-06	ENSG00000138650.8	PCDH10		ENSG00000205871.5	315.73	1.03373	0.176842	5.84549	5.05e-09	6.62e-07	ENSG00000205871.5	RPS3AP47
	ENSG00000234511.7	18.1881	-1.44948	0.255139	-5.68113	1.34e-08	1.46e-06	ENSG00000234511.7	C5orf58		ENSG00000275155.1	27.5118	1.34855	0.231295	5.83045	5.53e-09	7.18e-07	ENSG00000275155.1	AC027348.1
	ENSG00000160460.14	269.497	-1.09201	0.192481	-5.67335	1.4e-08	1.52e-06	ENSG00000160460.14	SPTBN4		ENSG00000274735.1	1921.48	1.0772	0.184928	5.82499	5.71e-09	7.38e-07	ENSG00000274735.1
	ENSG00000267006.1	2.69045	-1.55972	0.275234	-5.66686	1.45e-08	1.57e-06	ENSG00000267006.1	AC008507.2		ENSG00000183098.9	825.21	1.19549	0.205751	5.81038	6.23e-09	7.9e-07	ENSG00000183098.9	GPC6
	ENSG00000267692.1	5.38442	-1.17456	0.207284	-5.66644	1.46e-08	1.57e-06	ENSG00000267692.1	TAF9P3		ENSG00000224260.5	10.7259	2.01964	0.348069	5.80241	6.54e-09	8.18e-07	ENSG00000224260.5	AL023754.1
	ENSG00000197172.9	6.34774	-3.76789	0.665761	-5.65952	1.52e-08	1.62e-06	ENSG00000197172.9	MAGEA6		ENSG00000171551.10	593.671	1.63397	0.281615	5.80213	6.55e-09	8.18e-07	ENSG00000171551.10	ECEL1
	ENSG00000253417.4	302.258	-1.31804	0.233545	-5.64361	1.67e-08	1.75e-06	ENSG00000253417.4	LINC02159		ENSG00000259424.1	16.2005	1.25439	0.216349	5.79798	6.71e-09	8.34e-07	ENSG00000259424.1	AC118658.1
	ENSG00000105889.13	61.453	-1.271	0.225645	-5.63275	1.77e-08	1.84e-06	ENSG00000105889.13	STEAP1B		ENSG00000230937.8	737.103	1.92873	0.332784	5.79574	6.8e-09	8.42e-07	ENSG00000230937.8	MIR205HG
	ENSG00000129514.5	303.381	-2.19943	0.390979	-5.62545	1.85e-08	1.91e-06	ENSG00000129514.5	FOXA1		ENSG00000077264.13	112.373	1.47312	0.254273	5.79344	6.9e-09	8.46e-07	ENSG00000077264.13	PAK3
	ENSG00000248837.4	2.22411	-3.92403	0.703815	-5.57538	2.47e-08	2.42e-06	ENSG00000248837.4	AC097512.1		ENSG00000260253.1	2.07431	2.38403	0.412019	5.78622	7.2e-09	8.77e-07	ENSG00000260253.1	AC084262.1
	ENSG00000178795.8	7.15744	-1.40333	0.251771	-5.57383	2.49e-08	2.43e-06	ENSG00000178795.8	GDPD4		ENSG00000111249.12	91.4463	2.00923	0.347294	5.7854	7.23e-09	8.78e-07	ENSG00000111249.12	CUX2
	ENSG00000238269.7	9.75828	-2.34096	0.421471	-5.55426	2.79e-08	2.66e-06	ENSG00000238269.7	PAGE2B		ENSG00000082929.7	25.1086	1.63473	0.282906	5.77836	7.54e-09	9.13e-07	ENSG00000082929.7	LINC01587
	ENSG00000188488.12	5499.08	-1.692	0.304941	-5.54861	2.88e-08	2.71e-06	ENSG00000188488.12	SERPINA5		ENSG00000173467.7	361.83	1.72882	0.299541	5.77154	7.85e-09	9.43e-07	ENSG00000173467.7	AGR3
	ENSG00000265646.2	11.0657	-1.12234	0.203544	-5.51397	3.51e-08	3.17e-06	ENSG00000265646.2	TUFMP1		ENSG00000226091.6	76.3618	1.04818	0.181733	5.76768	8.04e-09	9.59e-07	ENSG00000226091.6	LINC00937
	ENSG00000225546.4	8.88046	-3.43065	0.623375	-5.50335	3.73e-08	3.32e-06	ENSG00000225546.4	LINC02476		ENSG00000223676.1	17.6833	1.03574	0.17983	5.75954	8.43e-09	1e-06	ENSG00000223676.1	RPL34P26
	ENSG00000078081.6	1663.97	-1.05588	0.191918	-5.50172	3.76e-08	3.34e-06	ENSG00000078081.6	LAMP3		ENSG00000212232.1	237.554	1.47676	0.256756	5.75161	8.84e-09	1.03e-06	ENSG00000212232.1	SNORD17
	ENSG00000102387.14	22.5241	-1.40371	0.256159	-5.47984	4.26e-08	3.68e-06	ENSG00000102387.14	TAF7L		ENSG00000274443.3	7.35602	1.40369	0.244839	5.73313	9.86e-09	1.14e-06	ENSG00000274443.3	C8orf89
	ENSG00000227344.2	2.79154	-1.09886	0.20076	-5.4735	4.41e-08	3.78e-06	ENSG00000227344.2	HAUS6P1		ENSG00000150556.15	3971.57	1.01148	0.176594	5.72772	1.02e-08	1.17e-06	ENSG00000150556.15	LYPD6B
	ENSG00000262117.4	4.15719	-2.16028	0.394993	-5.46917	4.52e-08	3.83e-06	ENSG00000262117.4	BCAR4		ENSG00000249464.4	122.607	1.18098	0.20652	5.71847	1.07e-08	1.22e-06	ENSG00000249464.4	LINC01091
	ENSG00000141750.6	886.435	-1.68335	0.309234	-5.4436	5.22e-08	4.29e-06	ENSG00000141750.6	STAC2		ENSG00000276417.1	11.0014	1.02986	0.180625	5.70163	1.19e-08	1.33e-06	ENSG00000276417.1	AC092111.2
	ENSG00000261949.4	12.5043	-1.97996	0.364685	-5.42925	5.66e-08	4.58e-06	ENSG00000261949.4	GFY		ENSG00000280048.1	5.93194	1.45934	0.256088	5.69857	1.21e-08	1.34e-06	ENSG00000280048.1	AC012409.5
	ENSG00000151655.16	49.6423	-1.09659	0.202818	-5.40675	6.42e-08	5.03e-06	ENSG00000151655.16	ITIH2		ENSG00000200087.1	1011.67	1.64319	0.288344	5.69872	1.21e-08	1.34e-06	ENSG00000200087.1	SNORA73B
	ENSG00000196979.1	21.1382	-1.21995	0.226059	-5.3966	6.79e-08	5.3e-06	ENSG00000196979.1	AL360004.1		ENSG00000266578.1	6.51438	1.2982	0.22972	5.65126	1.59e-08	1.7e-06	ENSG00000266578.1	AP001025.1
	ENSG00000182393.2	15.3268	-1.45893	0.271056	-5.38238	7.35e-08	5.65e-06	ENSG00000182393.2	IFNL1		ENSG00000182950.2	27.7912	1.03783	0.184275	5.63196	1.78e-08	1.84e-06	ENSG00000182950.2	ODF3L1
	ENSG00000169894.16	122.37	-1.48366	0.276646	-5.36304	8.18e-08	6.19e-06	ENSG00000169894.16	MUC3A		ENSG00000168754.12	394.939	1.17035	0.208143	5.62278	1.88e-08	1.93e-06	ENSG00000168754.12	FAM178B
	ENSG00000102539.5	12.1254	-1.27667	0.238184	-5.36001	8.32e-08	6.28e-06	ENSG00000102539.5	MLNR		ENSG00000259495.2	250.017	1.00403	0.178743	5.61719	1.94e-08	1.97e-06	ENSG00000259495.2	AC016705.2
	ENSG00000120659.13	33.4294	-1.5312	0.285713	-5.35923	8.36e-08	6.28e-06	ENSG00000120659.13	TNFSF11		ENSG00000198576.3	202.15	1.43707	0.255826	5.61738	1.94e-08	1.97e-06	ENSG00000198576.3	ARC
	ENSG00000265485.4	25.3072	-1.33859	0.250348	-5.34691	8.95e-08	6.66e-06	ENSG00000265485.4	LINC01915		ENSG00000101251.10	8.95349	1.77835	0.318918	5.57619	2.46e-08	2.41e-06	ENSG00000101251.10	SEL1L2
	ENSG00000279973.1	3.06603	-4.37268	0.818396	-5.34299	9.14e-08	6.78e-06	ENSG00000279973.1	CU104787.1		ENSG00000225194.2	24.6958	1.35018	0.24222	5.57418	2.49e-08	2.43e-06	ENSG00000225194.2	LINC00092
	ENSG00000238222.3	19.9411	-1.63537	0.306531	-5.3351	9.55e-08	7.01e-06	ENSG00000238222.3	MKRN4P		ENSG00000278969.1	36.6042	1.51239	0.271482	5.57086	2.53e-08	2.46e-06	ENSG00000278969.1	AC026310.3
	ENSG00000176165.9	86.9893	-2.62741	0.49355	-5.32349	1.02e-07	7.37e-06	ENSG00000176165.9	FOXG1		ENSG00000259969.1	49.0324	1.02663	0.184742	5.55711	2.74e-08	2.63e-06	ENSG00000259969.1	AL049838.1
	ENSG00000270816.4	27.3483	-3.81798	0.717642	-5.32018	1.04e-07	7.5e-06	ENSG00000270816.4	LINC00221		ENSG00000207233.1	5.3538	1.80221	0.324568	5.55264	2.81e-08	2.67e-06	ENSG00000207233.1	SNORA37
	ENSG00000123080.9	2318.52	-1.04855	0.197146	-5.31866	1.05e-07	7.52e-06	ENSG00000123080.9	CDKN2C		ENSG00000207110.1	24.5775	1.30744	0.235504	5.55164	2.83e-08	2.68e-06	ENSG00000207110.1	RNU1-106P
	ENSG00000240498.5	73.7833	-1.01891	0.191945	-5.30832	1.11e-07	7.91e-06	ENSG00000240498.5	CDKN2B-AS1		ENSG00000244280.1	14.6849	1.99288	0.359106	5.54954	2.86e-08	2.7e-06	ENSG00000244280.1	ECEL1P2
	ENSG00000214402.6	152.179	-1.58145	0.299821	-5.27467	1.33e-07	9.25e-06	ENSG00000214402.6	LCNL1		ENSG00000246223.7	86.239	1.11325	0.200694	5.54702	2.91e-08	2.73e-06	ENSG00000246223.7	LINC01550
	ENSG00000166796.10	76.4592	-1.31228	0.249373	-5.26229	1.42e-07	9.75e-06	ENSG00000166796.10	LDHC		ENSG00000224529.1	44.2368	2.29715	0.415829	5.52425	3.31e-08	3.06e-06	ENSG00000224529.1	AC093698.2
	ENSG00000185668.6	31.0859	-1.16916	0.222495	-5.25475	1.48e-07	1e-05	ENSG00000185668.6	POU3F1		ENSG00000006016.9	271.637	1.30755	0.23676	5.5227	3.34e-08	3.07e-06	ENSG00000006016.9	CRLF1
	ENSG00000183145.7	102.942	-1.17947	0.224841	-5.24581	1.56e-07	1.04e-05	ENSG00000183145.7	RIPPLY3		ENSG00000183230.15	21.2578	1.26117	0.228465	5.5202	3.39e-08	3.1e-06	ENSG00000183230.15	CTNNA3
	ENSG00000153132.11	1653.14	-1.14179	0.218292	-5.23058	1.69e-07	1.12e-05	ENSG00000153132.11	CLGN		ENSG00000144230.15	71.3782	1.43577	0.260075	5.52062	3.38e-08	3.1e-06	ENSG00000144230.15	GPR17
	ENSG00000229703.4	2.80917	-4.4353	0.848791	-5.22543	1.74e-07	1.15e-05	ENSG00000229703.4	CR589904.1		ENSG00000130226.15	337.051	1.81171	0.328329	5.51796	3.43e-08	3.11e-06	ENSG00000130226.15	DPP6
	ENSG00000274764.3	2.70609	-2.96287	0.568047	-5.21588	1.83e-07	1.2e-05	ENSG00000274764.3	PRAMEF27		ENSG00000213291.3	25.3403	1.05877	0.192223	5.50802	3.63e-08	3.25e-06	ENSG00000213291.3	AC010099.1
	ENSG00000267537.1	1.65329	-2.127	0.408202	-5.21066	1.88e-07	1.22e-05	ENSG00000267537.1	AC079466.2		ENSG00000259121.2	19.6132	1.0066	0.182763	5.50765	3.64e-08	3.25e-06	ENSG00000259121.2	AL109628.1
	ENSG00000236449.1	36.2939	-1.93014	0.371538	-5.19501	2.05e-07	1.3e-05	ENSG00000236449.1	AC010894.3		ENSG00000133067.16	4902.53	1.20651	0.219223	5.50355	3.72e-08	3.32e-06	ENSG00000133067.16	LGR6
	ENSG00000253973.2	7.53106	-1.00962	0.194951	-5.17882	2.23e-07	1.4e-05	ENSG00000253973.2	AC079296.1		ENSG00000206634.1	24.325	1.43584	0.26178	5.48492	4.14e-08	3.61e-06	ENSG00000206634.1	SNORA22
	ENSG00000180336.16	75.132	-1.01679	0.197364	-5.15185	2.58e-07	1.56e-05	ENSG00000180336.16	MEIOC		ENSG00000250957.1	8.82502	3.30036	0.602091	5.4815	4.22e-08	3.65e-06	ENSG00000250957.1	AC012055.1
	ENSG00000118156.11	138.378	-1.15826	0.224845	-5.15135	2.59e-07	1.56e-05	ENSG00000118156.11	ZNF541		ENSG00000092421.15	922.796	1.11566	0.203537	5.48138	4.22e-08	3.65e-06	ENSG00000092421.15	SEMA6A
	ENSG00000267472.1	30.4227	-1.67567	0.325421	-5.14923	2.62e-07	1.57e-05	ENSG00000267472.1	ARHGAP27P2		ENSG00000176984.5	10.6798	1.36657	0.249864	5.46926	4.52e-08	3.83e-06	ENSG00000176984.5	AP000679.1
	ENSG00000226141.1	1.72287	-2.46239	0.479514	-5.13516	2.82e-07	1.66e-05	ENSG00000226141.1	AC244107.1		ENSG00000275538.1	14.1507	1.76113	0.322202	5.46593	4.6e-08	3.87e-06	ENSG00000275538.1	RNVU1-19
	ENSG00000154997.8	3.4493	-1.90931	0.372152	-5.13046	2.89e-07	1.69e-05	ENSG00000154997.8	2014-09-01		ENSG00000197616.10	86.8359	2.1673	0.397234	5.45597	4.87e-08	4.04e-06	ENSG00000197616.10	MYH6
	ENSG00000168779.18	86.5123	-1.34936	0.263431	-5.12224	3.02e-07	1.75e-05	ENSG00000168779.18	SHOX2		ENSG00000279289.1	51.4381	1.04757	0.192168	5.45135	5e-08	4.14e-06	ENSG00000279289.1	AL136164.3
	ENSG00000105409.14	657.449	-1.5418	0.301344	-5.1164	3.11e-07	1.8e-05	ENSG00000105409.14	ATP1A3		ENSG00000200792.1	3.2286	1.66502	0.305659	5.44732	5.11e-08	4.22e-06	ENSG00000200792.1	SNORA80A
	ENSG00000183709.7	4.73201	-1.62901	0.319331	-5.10133	3.37e-07	1.93e-05	ENSG00000183709.7	IFNL2		ENSG00000207063.1	3.89542	1.80777	0.332633	5.43471	5.49e-08	4.47e-06	ENSG00000207063.1	SNORD116-1
	ENSG00000253616.4	18.2886	-1.1093	0.218775	-5.07051	3.97e-07	2.18e-05	ENSG00000253616.4	AC107959.3		ENSG00000235885.6	11.5971	1.17121	0.215738	5.42883	5.67e-08	4.58e-06	ENSG00000235885.6	LINC01828
	ENSG00000152578.11	28.8827	-1.49713	0.295947	-5.05879	4.22e-07	2.29e-05	ENSG00000152578.11	GRIA4		ENSG00000277597.1	6.63704	1.30778	0.240987	5.42677	5.74e-08	4.62e-06	ENSG00000277597.1	AC130343.2
	ENSG00000072657.7	156.361	-1.85541	0.369708	-5.01857	5.21e-07	2.72e-05	ENSG00000072657.7	TRHDE		ENSG00000179270.6	12.928	1.4624	0.269588	5.42459	5.81e-08	4.66e-06	ENSG00000179270.6	C2orf71
	ENSG00000203995.8	142.066	-1.05616	0.210831	-5.00952	5.46e-07	2.81e-05	ENSG00000203995.8	ZYG11A		ENSG00000141433.11	29.9468	1.83244	0.33852	5.41307	6.2e-08	4.9e-06	ENSG00000141433.11	ADCYAP1
	ENSG00000182759.3	58.7674	-1.47713	0.29503	-5.00671	5.54e-07	2.84e-05	ENSG00000182759.3	MAFA		ENSG00000257647.1	11.1674	1.30859	0.241812	5.41161	6.25e-08	4.91e-06	ENSG00000257647.1	AC124312.2
	ENSG00000249743.4	4.84379	-2.29797	0.460625	-4.9888	6.08e-07	3.08e-05	ENSG00000249743.4	AC116345.1		ENSG00000118729.11	53.2711	1.16817	0.216132	5.40488	6.49e-08	5.07e-06	ENSG00000118729.11	CASQ2
	ENSG00000105219.7	190.292	-1.12312	0.225571	-4.97902	6.39e-07	3.2e-05	ENSG00000105219.7	CNTD2		ENSG00000252835.1	43.1131	1.32592	0.246541	5.37809	7.53e-08	5.77e-06	ENSG00000252835.1	SCARNA21
	ENSG00000222881.1	2.62482	-1.13888	0.229045	-4.97229	6.62e-07	3.28e-05	ENSG00000222881.1	RF00019		ENSG00000271259.1	18.8422	1.06166	0.197515	5.37507	7.66e-08	5.85e-06	ENSG00000271259.1	AC010201.1
	ENSG00000231171.3	4.32402	-2.13528	0.429832	-4.96771	6.77e-07	3.33e-05	ENSG00000231171.3	LINC01098		ENSG00000075891.20	2594.78	2.44926	0.456948	5.36004	8.32e-08	6.28e-06	ENSG00000075891.20	PAX2
	ENSG00000266893.1	1.13762	-2.24969	0.453644	-4.95915	7.08e-07	3.44e-05	ENSG00000266893.1	AC005394.1		ENSG00000204681.9	1469.95	1.00905	0.188431	5.35501	8.56e-08	6.39e-06	ENSG00000204681.9	GABBR1
	ENSG00000221867.7	6.59354	-3.35876	0.677914	-4.95456	7.25e-07	3.51e-05	ENSG00000221867.7	MAGEA3		ENSG00000199836.1	8.90993	1.76702	0.329942	5.35554	8.53e-08	6.39e-06	ENSG00000199836.1	RNU1-47P
	ENSG00000237534.1	3.10678	-3.89481	0.787833	-4.94371	7.67e-07	3.68e-05	ENSG00000237534.1	LINC00383		ENSG00000183691.4	136.83	1.38612	0.259084	5.35009	8.79e-08	6.56e-06	ENSG00000183691.4	NOG
	ENSG00000105467.7	28.3668	-1.05341	0.213363	-4.93714	7.93e-07	3.77e-05	ENSG00000105467.7	SYNGR4		ENSG00000126838.8	15.1041	1.08884	0.204183	5.33269	9.68e-08	7.07e-06	ENSG00000126838.8	PZP
	ENSG00000249550.5	187.748	-1.84287	0.374106	-4.92607	8.39e-07	3.94e-05	ENSG00000249550.5	LINC01234		ENSG00000204711.7	100.295	1.50895	0.283234	5.32758	9.95e-08	7.26e-06	ENSG00000204711.7	C9orf135
	ENSG00000184735.6	2.43453	-2.96275	0.602652	-4.91618	8.82e-07	4.09e-05	ENSG00000184735.6	DDX53		ENSG00000077274.8	757.193	1.65208	0.31018	5.3262	1e-07	7.3e-06	ENSG00000077274.8	CAPN6
	ENSG00000088386.14	135.085	-1.20252	0.244601	-4.91623	8.82e-07	4.09e-05	ENSG00000088386.14	SLC15A1		ENSG00000183186.6	48.5932	1.5536	0.292373	5.31377	1.07e-07	7.7e-06	ENSG00000183186.6	C2CD4C
	ENSG00000121743.3	128.66	-1.41208	0.288441	-4.89557	9.8e-07	4.44e-05	ENSG00000121743.3	GJA3		ENSG00000203900.2	2.30928	2.90553	0.547591	5.30601	1.12e-07	7.98e-06	ENSG00000203900.2	AL121827.1
	ENSG00000253497.1	10.0685	-1.91645	0.391725	-4.89234	9.96e-07	4.49e-05	ENSG00000253497.1	IGKV1-13		ENSG00000188051.6	462.548	1.20797	0.227704	5.30501	1.13e-07	8.01e-06	ENSG00000188051.6	TMEM221
	ENSG00000101951.15	11.6796	-2.60092	0.532584	-4.88358	1.04e-06	4.66e-05	ENSG00000101951.15	PAGE4		ENSG00000241749.4	71.4137	1.10569	0.208678	5.29854	1.17e-07	8.24e-06	ENSG00000241749.4	RPSAP52
	ENSG00000265418.1	2.05905	-1.48256	0.303874	-4.87888	1.07e-06	4.75e-05	ENSG00000265418.1	MIR4261		ENSG00000278996.1	123.378	1.1408	0.215549	5.29253	1.21e-07	8.48e-06	ENSG00000278996.1	FP671120.1
	ENSG00000250447.4	1.19327	-2.47125	0.507628	-4.86822	1.13e-06	4.96e-05	ENSG00000250447.4	LINC02105		ENSG00000092758.14	714.469	1.58809	0.300309	5.28819	1.24e-07	8.65e-06	ENSG00000092758.14	COL9A3
	ENSG00000228626.1	2.95337	-1.87648	0.385651	-4.86574	1.14e-06	5.02e-05	ENSG00000228626.1	AC245100.3		ENSG00000234899.8	114.289	1.04651	0.198737	5.26579	1.4e-07	9.6e-06	ENSG00000234899.8	SOX9-AS1
	ENSG00000166825.12	4413.3	-1.2567	0.258378	-4.8638	1.15e-06	5.05e-05	ENSG00000166825.12	ANPEP		ENSG00000108924.12	122.947	1.06966	0.203323	5.26089	1.43e-07	9.8e-06	ENSG00000108924.12	HLF
	ENSG00000241207.1	3.00628	-3.32633	0.684011	-4.86298	1.16e-06	5.06e-05	ENSG00000241207.1	AC245047.8		ENSG00000170891.9	208.905	1.34847	0.257046	5.24603	1.55e-07	1.04e-05	ENSG00000170891.9	CYTL1
	ENSG00000266049.1	11.0828	-2.01615	0.414887	-4.8595	1.18e-06	5.12e-05	ENSG00000266049.1	AP001011.1		ENSG00000264585.1	4.76634	1.30291	0.248357	5.24611	1.55e-07	1.04e-05	ENSG00000264585.1	MIR4449
	ENSG00000203472.3	5.83854	-1.44007	0.296699	-4.85363	1.21e-06	5.24e-05	ENSG00000203472.3	AC009163.1		ENSG00000138944.7	168.484	1.34843	0.256925	5.24833	1.53e-07	1.04e-05	ENSG00000138944.7	SHISAL1
	ENSG00000128714.5	11.8855	-1.99735	0.41151	-4.85371	1.21e-06	5.24e-05	ENSG00000128714.5	HOXD13		ENSG00000203335.4	1.84148	2.40021	0.459251	5.22637	1.73e-07	1.15e-05	ENSG00000203335.4	AC006019.1
	ENSG00000276566.1	72.6109	-2.01113	0.41459	-4.85089	1.23e-06	5.28e-05	ENSG00000276566.1	IGKV1D-13		ENSG00000242173.7	75.9554	1.33795	0.256539	5.21538	1.83e-07	1.2e-05	ENSG00000242173.7	ARHGDIG
	ENSG00000134258.15	9084.38	-1.19422	0.246319	-4.84827	1.25e-06	5.33e-05	ENSG00000134258.15	VTCN1		ENSG00000117477.11	152.873	1.15667	0.2218	5.21491	1.84e-07	1.2e-05	ENSG00000117477.11	CCDC181
	ENSG00000130477.13	164.097	-1.06601	0.220001	-4.84546	1.26e-06	5.39e-05	ENSG00000130477.13	UNC13A		ENSG00000225091.3	17.9303	1.07509	0.206194	5.21396	1.85e-07	1.2e-05	ENSG00000225091.3	SNORA71A
	ENSG00000231475.3	383.016	-2.00508	0.41409	-4.84213	1.28e-06	5.46e-05	ENSG00000231475.3	IGHV4-31		ENSG00000140538.15	198.774	1.65549	0.317625	5.2121	1.87e-07	1.21e-05	ENSG00000140538.15	NTRK3
	ENSG00000235947.1	41.5	-1.15569	0.238981	-4.83588	1.33e-06	5.58e-05	ENSG00000235947.1	EGOT		ENSG00000257151.1	244.671	1.04525	0.201042	5.19916	2e-07	1.28e-05	ENSG00000257151.1	PWAR6
	ENSG00000225542.1	1.19643	-3.33899	0.693761	-4.81288	1.49e-06	6.09e-05	ENSG00000225542.1	ZNF385D-AS1		ENSG00000244694.6	32.6664	1.15622	0.222433	5.19807	2.01e-07	1.29e-05	ENSG00000244694.6	PTCHD4
	ENSG00000147889.15	15178.6	-1.05743	0.220407	-4.79764	1.61e-06	6.46e-05	ENSG00000147889.15	CDKN2A		ENSG00000220161.4	15.5829	1.21099	0.233055	5.19615	2.03e-07	1.3e-05	ENSG00000220161.4	LINC02076
	ENSG00000236580.1	2.01228	-1.90433	0.398089	-4.78368	1.72e-06	6.79e-05	ENSG00000236580.1	AC073626.2		ENSG00000201496.1	2.13132	1.92144	0.369862	5.19501	2.05e-07	1.3e-05	ENSG00000201496.1	RN7SKP275
	ENSG00000267291.1	14.6538	-1.2331	0.258267	-4.77452	1.8e-06	7.06e-05	ENSG00000267291.1	AC008649.1		ENSG00000118194.17	499.437	1.41161	0.272119	5.18749	2.13e-07	1.35e-05	ENSG00000118194.17	TNNT2
	ENSG00000204539.3	12.5059	-1.0505	0.220333	-4.76778	1.86e-06	7.24e-05	ENSG00000204539.3	CDSN		ENSG00000280345.1	0.584445	2.28423	0.440713	5.18304	2.18e-07	1.38e-05	ENSG00000280345.1	AC092184.1
	ENSG00000224689.6	138.668	-1.43876	0.302523	-4.75585	1.98e-06	7.58e-05	ENSG00000224689.6	ZNF812P		ENSG00000251705.1	110.377	1.62232	0.313295	5.17825	2.24e-07	1.4e-05	ENSG00000251705.1	RNA5-8SP6
	ENSG00000233535.1	45.9147	-1.63069	0.343594	-4.74597	2.08e-06	7.89e-05	ENSG00000233535.1	AC003035.2		ENSG00000271447.4	252.905	1.0685	0.206572	5.17254	2.31e-07	1.44e-05	ENSG00000271447.4	MMP28
	ENSG00000158104.10	180.514	-1.14992	0.242613	-4.73974	2.14e-06	8.09e-05	ENSG00000158104.10	HPD		ENSG00000196917.5	913.922	1.07966	0.208825	5.17015	2.34e-07	1.45e-05	ENSG00000196917.5	HCAR1
	ENSG00000250564.1	23.4428	-2.71533	0.573868	-4.73162	2.23e-06	8.35e-05	ENSG00000250564.1	AC109454.3		ENSG00000234224.2	2.3255	1.89527	0.366778	5.16734	2.37e-07	1.47e-05	ENSG00000234224.2	TMEM229A
	ENSG00000115112.7	1172.24	-1.04689	0.221274	-4.73119	2.23e-06	8.36e-05	ENSG00000115112.7	TFCP2L1		ENSG00000234255.7	4.80866	1.18742	0.229998	5.16276	2.43e-07	1.49e-05	ENSG00000234255.7	AC012370.2
	ENSG00000234919.1	7.71083	-2.21472	0.468515	-4.72711	2.28e-06	8.49e-05	ENSG00000234919.1	LINC01827		ENSG00000258647.4	86.5127	1.32291	0.25628	5.16197	2.44e-07	1.5e-05	ENSG00000258647.4	LINC00930
	ENSG00000170516.15	19.5504	-4.03006	0.853043	-4.72433	2.31e-06	8.57e-05	ENSG00000170516.15	COX7B2		ENSG00000138622.3	82.7743	1.30684	0.253413	5.15697	2.51e-07	1.52e-05	ENSG00000138622.3	HCN4
	ENSG00000198681.6	26.735	-2.68704	0.568775	-4.72425	2.31e-06	8.57e-05	ENSG00000198681.6	MAGEA1		ENSG00000186007.8	1452.46	1.0976	0.213083	5.15103	2.59e-07	1.56e-05	ENSG00000186007.8	LEMD1
	ENSG00000145920.13	937.424	-1.7568	0.372328	-4.71842	2.38e-06	8.77e-05	ENSG00000145920.13	CPLX2		ENSG00000258847.1	2.41778	1.50948	0.293809	5.13764	2.78e-07	1.65e-05	ENSG00000258847.1	AL391261.2
	ENSG00000237510.6	12.5891	-1.99004	0.422541	-4.7097	2.48e-06	9.09e-05	ENSG00000237510.6	GPAT2P1		ENSG00000186895.2	47.5387	2.65856	0.517655	5.13578	2.81e-07	1.66e-05	ENSG00000186895.2	FGF3
	ENSG00000167634.11	463.916	-1.48952	0.316677	-4.70358	2.56e-06	9.31e-05	ENSG00000167634.11	NLRP7		ENSG00000278995.1	2.92613	1.4897	0.290144	5.13434	2.83e-07	1.67e-05	ENSG00000278995.1	Z69720.2
	ENSG00000117148.7	171.151	-1.79514	0.382433	-4.69401	2.68e-06	9.65e-05	ENSG00000117148.7	ACTL8		ENSG00000254951.6	15.9621	1.70828	0.33308	5.12874	2.92e-07	1.7e-05	ENSG00000254951.6	AC044810.2
	ENSG00000250038.4	3.86176	-3.97276	0.847634	-4.68689	2.77e-06	9.94e-05	ENSG00000250038.4	AC109588.1		ENSG00000276649.1	38.0556	1.04308	0.203528	5.12498	2.98e-07	1.73e-05	ENSG00000276649.1	AL117335.1
	ENSG00000259207.6	309.011	-1.13746	0.243043	-4.68009	2.87e-06	0.000102006	ENSG00000259207.6	ITGB3		ENSG00000256101.4	4.63743	1.02581	0.201098	5.10105	3.38e-07	1.93e-05	ENSG00000256101.4	AC092745.1
	ENSG00000234722.3	7.52047	-1.53773	0.328864	-4.67587	2.93e-06	0.000103782	ENSG00000234722.3	LINC01287		ENSG00000139973.14	39.6166	1.39969	0.274591	5.09737	3.44e-07	1.95e-05	ENSG00000139973.14	SYT16
	ENSG00000198807.11	115.209	-1.73104	0.372443	-4.64779	3.36e-06	0.000116242	ENSG00000198807.11	PAX9		ENSG00000164398.11	35.9778	1.16992	0.229589	5.09572	3.47e-07	1.96e-05	ENSG00000164398.11	ACSL6
	ENSG00000176746.6	4.72982	-2.67896	0.576765	-4.6448	3.4e-06	0.000117234	ENSG00000176746.6	MAGEB6		ENSG00000100678.17	4.93188	1.47539	0.290091	5.08596	3.66e-07	2.05e-05	ENSG00000100678.17	SLC8A3
	ENSG00000188306.6	18.771	-1.15021	0.247671	-4.64411	3.42e-06	0.000117445	ENSG00000188306.6	LRRIQ4		ENSG00000196711.7	25.4773	1.98673	0.390799	5.08376	3.7e-07	2.06e-05	ENSG00000196711.7	ALKAL1
	ENSG00000171505.5	10.746	-2.26604	0.488012	-4.64341	3.43e-06	0.000117639	ENSG00000171505.5	OR1N1		ENSG00000198788.8	18.4366	1.99686	0.392887	5.08253	3.72e-07	2.07e-05	ENSG00000198788.8	MUC2
	ENSG00000187140.5	59.1567	-2.12923	0.459392	-4.63489	3.57e-06	0.000121795	ENSG00000187140.5	FOXD3		ENSG00000207008.1	2.73266	1.46785	0.289091	5.07745	3.83e-07	2.12e-05	ENSG00000207008.1	SNORA54
	ENSG00000182168.13	306.316	-1.01202	0.21981	-4.60407	4.14e-06	0.00013743	ENSG00000182168.13	UNC5C		ENSG00000259591.1	3.25914	1.19125	0.234803	5.07341	3.91e-07	2.16e-05	ENSG00000259591.1	AC022898.1
	ENSG00000276763.1	4.16352	-1.01458	0.220742	-4.59622	4.3e-06	0.000141927	ENSG00000276763.1	AC069499.2		ENSG00000104537.15	135.818	1.37352	0.271929	5.05103	4.39e-07	2.37e-05	ENSG00000104537.15	ANXA13
	ENSG00000104760.15	1.86575	-1.86461	0.405715	-4.59585	4.31e-06	0.00014207	ENSG00000104760.15	FGL1		ENSG00000135447.15	346.477	1.28632	0.254956	5.04529	4.53e-07	2.43e-05	ENSG00000135447.15	PPP1R1A
	ENSG00000259868.2	26.134	-1.27381	0.277373	-4.59241	4.38e-06	0.000143988	ENSG00000259868.2	AL163952.1		ENSG00000140873.14	85.0593	1.31943	0.262244	5.03131	4.87e-07	2.59e-05	ENSG00000140873.14	ADAMTS18
	ENSG00000251303.1	1.11334	-1.4781	0.322163	-4.58804	4.47e-06	0.000146234	ENSG00000251303.1	CAB39P1		ENSG00000126562.15	85.9144	1.15289	0.229192	5.03023	4.9e-07	2.59e-05	ENSG00000126562.15	WNK4
	ENSG00000215869.3	2.53452	-2.0942	0.457693	-4.57556	4.75e-06	0.000152632	ENSG00000215869.3	AC092506.1		ENSG00000135960.8	161.438	1.35339	0.269587	5.02024	5.16e-07	2.71e-05	ENSG00000135960.8	EDAR
	ENSG00000225069.3	1.74151	-1.48906	0.327147	-4.55167	5.32e-06	0.000167093	ENSG00000225069.3	AL080312.1		ENSG00000279003.1	3.06733	1.78897	0.35657	5.01718	5.24e-07	2.72e-05	ENSG00000279003.1
	ENSG00000180318.3	41.0466	-1.90963	0.420226	-4.54429	5.51e-06	0.00017178	ENSG00000180318.3	ALX1		ENSG00000165966.13	52.06	1.22289	0.244236	5.007	5.53e-07	2.84e-05	ENSG00000165966.13	PDZRN4
	ENSG00000143452.14	32.0383	-1.50786	0.332162	-4.53952	5.64e-06	0.000174934	ENSG00000143452.14	HORMAD1		ENSG00000251791.1	39.1143	1.44172	0.28861	4.99539	5.87e-07	2.98e-05	ENSG00000251791.1	SCARNA6
	ENSG00000160951.3	368.766	-1.1428	0.251744	-4.53952	5.64e-06	0.000174934	ENSG00000160951.3	PTGER1		ENSG00000231185.5	29.7287	1.07274	0.215193	4.98503	6.2e-07	3.13e-05	ENSG00000231185.5	SPRY4-AS1
	ENSG00000187475.5	5.61623	-1.29341	0.285092	-4.53681	5.71e-06	0.000176653	ENSG00000187475.5	HIST1H1T		ENSG00000201098.1	9.10068	1.31134	0.263092	4.98431	6.22e-07	3.14e-05	ENSG00000201098.1	RNY1
	ENSG00000197110.7	5.69018	-1.36065	0.299921	-4.5367	5.71e-06	0.000176653	ENSG00000197110.7	IFNL3		ENSG00000266312.1	2.36358	1.60215	0.322332	4.9705	6.68e-07	3.3e-05	ENSG00000266312.1	LINC01927
	ENSG00000118271.8	1.45472	-2.02401	0.446625	-4.5318	5.85e-06	0.000179998	ENSG00000118271.8	TTR		ENSG00000206187.3	8.53653	1.75508	0.353162	4.96962	6.71e-07	3.31e-05	ENSG00000206187.3	LINC02346
	ENSG00000211673.2	1106.11	-1.91217	0.423005	-4.52045	6.17e-06	0.000188549	ENSG00000211673.2	IGLV3-1		ENSG00000141639.10	76.7009	1.36624	0.275103	4.96628	6.82e-07	3.35e-05	ENSG00000141639.10	MAPK4
	ENSG00000168703.5	10.2606	-1.48833	0.329641	-4.515	6.33e-06	0.000192073	ENSG00000168703.5	WFDC12		ENSG00000251095.5	2.64262	1.80533	0.364109	4.95823	7.11e-07	3.45e-05	ENSG00000251095.5	AC097478.1
	ENSG00000165643.9	4.45474	-2.08336	0.462503	-4.50452	6.65e-06	0.000200502	ENSG00000165643.9	SOHLH1		ENSG00000109956.11	246.035	1.47202	0.296863	4.95857	7.1e-07	3.45e-05	ENSG00000109956.11	B3GAT1
	ENSG00000260896.4	28.0379	-1.25021	0.278113	-4.49534	6.95e-06	0.000207725	ENSG00000260896.4	LINC02170		ENSG00000275612.1	4.4388	1.91787	0.387946	4.94365	7.67e-07	3.68e-05	ENSG00000275612.1	AC104237.2
	ENSG00000253968.1	2.57993	-1.31163	0.292906	-4.478	7.53e-06	0.000223267	ENSG00000253968.1	AC016573.1		ENSG00000270806.1	14.5065	1.03118	0.208653	4.9421	7.73e-07	3.7e-05	ENSG00000270806.1	C17orf50
	ENSG00000257657.2	2.80164	-1.69745	0.37922	-4.47617	7.6e-06	0.000224408	ENSG00000257657.2	AC079950.1		ENSG00000266019.1	62.8335	1.08132	0.218969	4.93822	7.88e-07	3.76e-05	ENSG00000266019.1	MIR3609
	ENSG00000211976.2	318.099	-1.9663	0.440707	-4.46169	8.13e-06	0.000237134	ENSG00000211976.2	IGHV3-73		ENSG00000229150.1	83.5919	2.54794	0.516586	4.93226	8.13e-07	3.84e-05	ENSG00000229150.1	CRYGEP
	ENSG00000167355.6	6.43233	-1.59676	0.357882	-4.4617	8.13e-06	0.000237134	ENSG00000167355.6	OR51B5		ENSG00000260701.1	1.12858	2.977	0.605153	4.91941	8.68e-07	4.05e-05	ENSG00000260701.1	AC025284.1
	ENSG00000165583.12	4.15484	-2.62791	0.589355	-4.45896	8.24e-06	0.000239517	ENSG00000165583.12	SSX5		ENSG00000162975.4	132.083	1.3352	0.271989	4.90902	9.15e-07	4.22e-05	ENSG00000162975.4	KCNF1
	ENSG00000102794.8	5.27959	-1.21715	0.273733	-4.44648	8.73e-06	0.000250748	ENSG00000102794.8	ACOD1		ENSG00000227663.1	6.04906	1.01926	0.207694	4.90752	9.22e-07	4.25e-05	ENSG00000227663.1	RPL7P2
	ENSG00000268510.1	8.9039	-1.23914	0.279104	-4.43972	9.01e-06	0.000257181	ENSG00000268510.1	IFNL3P1		ENSG00000278910.2	19.1729	1.61586	0.329457	4.90463	9.36e-07	4.3e-05	ENSG00000278910.2	BANCR
	ENSG00000229637.3	7.79865	-2.63976	0.594796	-4.43809	9.08e-06	0.000258089	ENSG00000229637.3	PRAC2		ENSG00000257818.1	6.66467	1.1186	0.228302	4.89965	9.6e-07	4.38e-05	ENSG00000257818.1	C1GALT1P1
	ENSG00000273615.1	16.733	-1.76208	0.397225	-4.43598	9.17e-06	0.000259754	ENSG00000273615.1			ENSG00000253641.4	35.719	1.38021	0.281818	4.89751	9.71e-07	4.41e-05	ENSG00000253641.4	AC104964.1
	ENSG00000211662.2	2716.85	-1.82755	0.412083	-4.43491	9.21e-06	0.00026069	ENSG00000211662.2	IGLV3-21		ENSG00000065618.15	51.0137	1.31163	0.268	4.89415	9.87e-07	4.46e-05	ENSG00000065618.15	COL17A1
	ENSG00000184524.5	130.795	-1.26659	0.285714	-4.43306	9.29e-06	0.000262414	ENSG00000184524.5	CEND1		ENSG00000164451.12	7.9668	1.8471	0.377499	4.893	9.93e-07	4.48e-05	ENSG00000164451.12	CALHM4
	ENSG00000227499.1	1.07977	-1.07146	0.242032	-4.42693	9.56e-06	0.000268003	ENSG00000227499.1	AC092647.2		ENSG00000167653.4	343.517	1.50594	0.307802	4.89257	9.95e-07	4.49e-05	ENSG00000167653.4	PSCA
	ENSG00000143858.10	205.508	-1.16185	0.262536	-4.42547	9.62e-06	0.000269471	ENSG00000143858.10	SYT2		ENSG00000261667.1	1.8207	3.41913	0.699246	4.88974	1.01e-06	4.54e-05	ENSG00000261667.1	LY6L
	ENSG00000228189.4	11.2423	-1.45876	0.32987	-4.42223	9.77e-06	0.000273365	ENSG00000228189.4	AL592486.1		ENSG00000231445.1	6.92509	1.27178	0.260256	4.88663	1.03e-06	4.59e-05	ENSG00000231445.1	TIMM8AP1
	ENSG00000169245.5	4527.92	-1.03496	0.23416	-4.41987	9.88e-06	0.000275178	ENSG00000169245.5	CXCL10		ENSG00000203952.8	184.444	1.07039	0.219158	4.88409	1.04e-06	4.65e-05	ENSG00000203952.8	CCDC160
	ENSG00000171570.9	1.0881	-1.43362	0.324518	-4.41767	9.98e-06	0.000277349	ENSG00000171570.9	RAB4B-EGLN2		ENSG00000127129.8	540.128	1.13388	0.232419	4.87862	1.07e-06	4.75e-05	ENSG00000127129.8	EDN2
	ENSG00000211972.2	69.3194	-1.85433	0.419897	-4.41615	1e-05	0.000278034	ENSG00000211972.2	IGHV3-66		ENSG00000229588.1	4.79198	1.58448	0.325299	4.87084	1.11e-06	4.91e-05	ENSG00000229588.1	AL390115.1
	ENSG00000205444.2	47.5596	-1.30192	0.295316	-4.40857	1.04e-05	0.000285072	ENSG00000205444.2	AL034376.1		ENSG00000205683.10	237.275	1.01459	0.20838	4.86893	1.12e-06	4.96e-05	ENSG00000205683.10	DPF3
	ENSG00000124196.5	2.43637	-1.55649	0.353274	-4.40592	1.05e-05	0.000287714	ENSG00000124196.5	GTSF1L		ENSG00000060709.12	351.592	1.3065	0.268598	4.86417	1.15e-06	5.05e-05	ENSG00000060709.12	RIMBP2
	ENSG00000211669.2	554.746	-1.87053	0.426846	-4.3822	1.17e-05	0.000313512	ENSG00000211669.2	IGLV3-10		ENSG00000200785.1	7.18187	1.33816	0.275209	4.86233	1.16e-06	5.07e-05	ENSG00000200785.1	SNORD8
	ENSG00000119547.5	185.083	-1.24514	0.284687	-4.37373	1.22e-05	0.000322757	ENSG00000119547.5	ONECUT2		ENSG00000118972.1	4.44719	1.72247	0.354327	4.86125	1.17e-06	5.09e-05	ENSG00000118972.1	FGF23
	ENSG00000236389.1	9.20737	-1.71389	0.393287	-4.35787	1.31e-05	0.000341495	ENSG00000236389.1	AL121970.1		ENSG00000227234.1	1.50915	2.16986	0.447682	4.84688	1.25e-06	5.36e-05	ENSG00000227234.1	SPANXB1
	ENSG00000264168.1	1.47883	-1.59765	0.366665	-4.35725	1.32e-05	0.000342247	ENSG00000264168.1	MTND1P15		ENSG00000224459.1	3.01626	1.25413	0.259174	4.83894	1.31e-06	5.52e-05	ENSG00000224459.1	SLC25A34-AS1
	ENSG00000125965.7	72.2754	-1.11347	0.255593	-4.35641	1.32e-05	0.000343016	ENSG00000125965.7	GDF5		ENSG00000231898.7	7.4521	1.22251	0.252695	4.83788	1.31e-06	5.54e-05	ENSG00000231898.7	AC012594.1
	ENSG00000280298.1	7.5972	-1.63098	0.374391	-4.35636	1.32e-05	0.000343016	ENSG00000280298.1			ENSG00000250280.2	8.14576	1.12779	0.233199	4.83619	1.32e-06	5.58e-05	ENSG00000250280.2	AC026124.1
	ENSG00000101883.4	22.5022	-1.10468	0.254109	-4.34726	1.38e-05	0.000354715	ENSG00000101883.4	RHOXF1		ENSG00000075673.10	106.316	1.64834	0.340975	4.8342	1.34e-06	5.61e-05	ENSG00000075673.10	ATP12A
	ENSG00000176842.13	485.84	-1.44798	0.333123	-4.34668	1.38e-05	0.000355442	ENSG00000176842.13	IRX5		ENSG00000202538.1	567.508	1.68893	0.349379	4.83409	1.34e-06	5.61e-05	ENSG00000202538.1	RNU4-2
	ENSG00000233985.1	2.78855	-1.93678	0.445751	-4.34497	1.39e-05	0.000357567	ENSG00000233985.1	LINC01681		ENSG00000137440.4	180.904	1.29467	0.268088	4.82925	1.37e-06	5.72e-05	ENSG00000137440.4	FGFBP1
	ENSG00000211942.3	74.4168	-1.85047	0.426057	-4.34325	1.4e-05	0.000359282	ENSG00000211942.3	IGHV3-13		ENSG00000125845.6	114.618	1.0272	0.213067	4.82105	1.43e-06	5.9e-05	ENSG00000125845.6	BMP2
	ENSG00000224565.1	1.94349	-1.58996	0.367188	-4.33009	1.49e-05	0.000375534	ENSG00000224565.1	LINC01754		ENSG00000265489.1	3.40112	1.30731	0.271347	4.81786	1.45e-06	5.98e-05	ENSG00000265489.1	AC005358.2
	ENSG00000004809.12	26.5587	-1.15467	0.268475	-4.30083	1.7e-05	0.000419459	ENSG00000004809.12	SLC22A16		ENSG00000056487.14	40.6702	1.56196	0.324212	4.81772	1.45e-06	5.98e-05	ENSG00000056487.14	PHF21B
	ENSG00000161609.8	30.0151	-1.22584	0.285117	-4.29941	1.71e-05	0.000421426	ENSG00000161609.8	CCDC155		ENSG00000106631.7	28.271	1.85918	0.386086	4.81547	1.47e-06	6.04e-05	ENSG00000106631.7	MYL7
	ENSG00000007350.15	997.213	-2.09091	0.487168	-4.29198	1.77e-05	0.000434505	ENSG00000007350.15	TKTL1		ENSG00000105696.7	153.617	1.29466	0.268881	4.81501	1.47e-06	6.05e-05	ENSG00000105696.7	TMEM59L
	ENSG00000134438.9	11.0369	-1.68891	0.394158	-4.28486	1.83e-05	0.00044478	ENSG00000134438.9	RAX		ENSG00000147257.12	1459.42	1.34213	0.27885	4.81311	1.49e-06	6.09e-05	ENSG00000147257.12	GPC3
	ENSG00000224853.1	9.01452	-2.19778	0.513279	-4.28185	1.85e-05	0.000450579	ENSG00000224853.1	LINC00393		ENSG00000230098.1	1.20893	1.99056	0.414311	4.80451	1.55e-06	6.3e-05	ENSG00000230098.1	TCERG1L-AS1
	ENSG00000142789.18	1.80342	-2.28373	0.533554	-4.28023	1.87e-05	0.000453085	ENSG00000142789.18	CELA3A		ENSG00000187122.15	116.935	1.3155	0.273843	4.80384	1.56e-06	6.32e-05	ENSG00000187122.15	SLIT1
	ENSG00000187581.2	31.8243	-1.55662	0.36489	-4.26601	1.99e-05	0.00047665	ENSG00000187581.2	COX8C		ENSG00000259460.1	16.8699	1.18502	0.247073	4.79626	1.62e-06	6.48e-05	ENSG00000259460.1	AC078909.1
	ENSG00000242675.1	7.20934	-1.21917	0.28598	-4.26313	2.02e-05	0.000481455	ENSG00000242675.1	RPS16P9		ENSG00000273771.1	10.1376	1.06534	0.222195	4.79464	1.63e-06	6.5e-05	ENSG00000273771.1	AC024337.2
	ENSG00000235454.1	4.16347	-1.2247	0.288051	-4.25168	2.12e-05	0.000503909	ENSG00000235454.1	HAUS6P3		ENSG00000272108.1	63.3412	1.11674	0.2329	4.79494	1.63e-06	6.5e-05	ENSG00000272108.1	AC244517.1
	ENSG00000147596.3	2.18257	-1.39223	0.328842	-4.23372	2.3e-05	0.000536539	ENSG00000147596.3	PRDM14		ENSG00000254141.1	13.2533	1.13726	0.238183	4.77471	1.8e-06	7.06e-05	ENSG00000254141.1	AC103853.2
	ENSG00000164900.4	10.9571	-1.13372	0.267984	-4.23056	2.33e-05	0.000542053	ENSG00000164900.4	GBX1		ENSG00000152779.13	39.7814	1.57561	0.330183	4.77192	1.82e-06	7.13e-05	ENSG00000152779.13	SLC16A12
	ENSG00000254761.1	1.31481	-2.06469	0.488105	-4.23001	2.34e-05	0.000542495	ENSG00000254761.1			ENSG00000256596.1	5.31709	1.29527	0.271549	4.76994	1.84e-06	7.18e-05	ENSG00000256596.1	AC026358.1
	ENSG00000232943.1	1.66723	-1.37404	0.325163	-4.22569	2.38e-05	0.000549067	ENSG00000232943.1	AL050321.1		ENSG00000204421.2	805.996	1.23682	0.259372	4.76851	1.86e-06	7.22e-05	ENSG00000204421.2	LY6G6C
	ENSG00000230936.1	1.57872	-2.18861	0.518222	-4.2233	2.41e-05	0.000553419	ENSG00000230936.1	AC073347.1		ENSG00000253361.1	39.2843	1.22227	0.256392	4.76717	1.87e-06	7.24e-05	ENSG00000253361.1	AC069120.1
	ENSG00000253239.1	6.06366	-2.26587	0.53651	-4.22335	2.41e-05	0.000553419	ENSG00000253239.1	IGLVI-70		ENSG00000207205.1	13.2494	1.69078	0.354689	4.76693	1.87e-06	7.25e-05	ENSG00000207205.1	RNVU1-15
	ENSG00000226738.1	30.2184	-1.116	0.264318	-4.2222	2.42e-05	0.000555525	ENSG00000226738.1	U62317.1		ENSG00000186766.7	5.89905	1.50092	0.314946	4.76563	1.88e-06	7.29e-05	ENSG00000186766.7	FOXI2
	ENSG00000077522.11	38.0239	-1.01309	0.240223	-4.21728	2.47e-05	0.000565608	ENSG00000077522.11	ACTN2		ENSG00000186910.3	3.74744	2.16439	0.455194	4.75487	1.99e-06	7.6e-05	ENSG00000186910.3	SERPINA11
	ENSG00000143512.11	49.7374	-1.22007	0.290724	-4.19667	2.71e-05	0.000608412	ENSG00000143512.11	HHIPL2		ENSG00000256083.1	11.8962	1.42061	0.299296	4.74651	2.07e-06	7.87e-05	ENSG00000256083.1	AC090673.2
	ENSG00000183760.9	22.6766	-1.42592	0.341494	-4.17554	2.97e-05	0.00065655	ENSG00000183760.9	ACP7		ENSG00000198300.11	887.805	1.31359	0.276751	4.74647	2.07e-06	7.87e-05	ENSG00000198300.11	PEG3
	ENSG00000163873.8	1415.4	-1.38224	0.33103	-4.17557	2.97e-05	0.00065655	ENSG00000163873.8	GRIK3		ENSG00000197934.7	14.6574	1.63428	0.344407	4.74521	2.08e-06	7.91e-05	ENSG00000197934.7	CYYR1-AS1
	ENSG00000230910.2	9.30961	-1.55728	0.374032	-4.1635	3.13e-05	0.000683594	ENSG00000230910.2	AL391807.1		ENSG00000166596.13	97.4243	1.03273	0.218089	4.73533	2.19e-06	8.23e-05	ENSG00000166596.13	CFAP52
	ENSG00000272311.1	1.12264	-1.87784	0.452178	-4.15289	3.28e-05	0.000708759	ENSG00000272311.1	IFNL4P1		ENSG00000207088.1	38.5452	1.25962	0.266284	4.73036	2.24e-06	8.39e-05	ENSG00000207088.1	SNORA7B
	ENSG00000241351.2	4423.8	-1.57394	0.378991	-4.15298	3.28e-05	0.000708759	ENSG00000241351.2	IGKV3-11		ENSG00000121335.11	11.7621	2.11074	0.446714	4.72504	2.3e-06	8.55e-05	ENSG00000121335.11	PRB2
	ENSG00000255345.1	8.8538	-1.17188	0.282659	-4.14591	3.38e-05	0.000724941	ENSG00000255345.1	AP002957.1		ENSG00000146090.14	104.834	1.02489	0.21749	4.71235	2.45e-06	9.01e-05	ENSG00000146090.14	RASGEF1C
	ENSG00000258657.4	7.40649	-1.53379	0.372013	-4.12295	3.74e-05	0.000784965	ENSG00000258657.4	AL136018.1		ENSG00000148677.6	53.165	1.2851	0.27282	4.71042	2.47e-06	9.08e-05	ENSG00000148677.6	ANKRD1
	ENSG00000177234.7	26.9362	-1.24668	0.302382	-4.12286	3.74e-05	0.000784965	ENSG00000177234.7	LINC01561		ENSG00000122133.15	897.677	1.58174	0.335985	4.70778	2.5e-06	9.15e-05	ENSG00000122133.15	PAEP
	ENSG00000237158.1	4.00146	-1.41506	0.343355	-4.12128	3.77e-05	0.000789132	ENSG00000237158.1	AL353718.1		ENSG00000171201.9	3.24133	2.33759	0.497033	4.70308	2.56e-06	9.32e-05	ENSG00000171201.9	SMR3B
	ENSG00000259672.1	2.91061	-2.04065	0.495195	-4.1209	3.77e-05	0.000789171	ENSG00000259672.1	AC087612.1		ENSG00000183346.6	104.398	1.27875	0.271942	4.70228	2.57e-06	9.34e-05	ENSG00000183346.6	CABCOCO1
	ENSG00000170627.8	673.667	-1.60084	0.390974	-4.09449	4.23e-05	0.000862863	ENSG00000170627.8	GTSF1		ENSG00000178372.7	352.05	1.7767	0.377844	4.7022	2.57e-06	9.34e-05	ENSG00000178372.7	CALML5
	ENSG00000118160.12	44.4144	-1.00277	0.245118	-4.09095	4.3e-05	0.000870413	ENSG00000118160.12	SLC8A2		ENSG00000164743.4	55.8266	1.02976	0.219158	4.69871	2.62e-06	9.47e-05	ENSG00000164743.4	C8orf48
	ENSG00000133937.4	114.598	-1.16594	0.286224	-4.07351	4.63e-05	0.000922863	ENSG00000133937.4	GSC		ENSG00000275024.1	15.8059	1.28714	0.27416	4.69486	2.67e-06	9.62e-05	ENSG00000275024.1	AC005383.1
	ENSG00000215529.11	23.7536	-1.0876	0.267223	-4.07001	4.7e-05	0.000935065	ENSG00000215529.11	EFCAB8		ENSG00000238152.2	2.8732	1.6049	0.342358	4.68778	2.76e-06	9.9e-05	ENSG00000238152.2	OR7E140P
	ENSG00000105641.3	104.538	-1.23619	0.303799	-4.06912	4.72e-05	0.000938205	ENSG00000105641.3	SLC5A5		ENSG00000259001.3	202.289	1.34719	0.287698	4.68266	2.83e-06	0.000100823	ENSG00000259001.3	AL355075.4
	ENSG00000229754.1	203.809	-1.09863	0.270416	-4.06273	4.85e-05	0.000958388	ENSG00000229754.1	CXCR2P1		ENSG00000164761.7	1056.86	1.14612	0.244902	4.67992	2.87e-06	0.000102006	ENSG00000164761.7	TNFRSF11B
	ENSG00000244575.3	411.739	-1.6081	0.396177	-4.05904	4.93e-05	0.000970934	ENSG00000244575.3	IGKV1-27		ENSG00000180155.17	2669.5	1.30536	0.278985	4.67895	2.88e-06	0.000102318	ENSG00000180155.17	LYNX1
	ENSG00000264734.1	1.65516	-2.69367	0.663793	-4.058	4.95e-05	0.000974374	ENSG00000264734.1	AC069061.2		ENSG00000163071.9	474.257	1.1585	0.247813	4.67488	2.94e-06	0.000104174	ENSG00000163071.9	SPATA18
	ENSG00000112246.8	15.1275	-2.06942	0.510317	-4.05517	5.01e-05	0.00098399	ENSG00000112246.8	SIM1		ENSG00000206965.1	7.21329	1.23135	0.264636	4.65298	3.27e-06	0.000113991	ENSG00000206965.1	RNU6-5P
	ENSG00000168126.3	4.60908	-1.08115	0.267492	-4.0418	5.3e-05	0.00102886	ENSG00000168126.3	OR2W6P		ENSG00000237442.3	23.82	1.18156	0.254131	4.6494	3.33e-06	0.000115605	ENSG00000237442.3	HNRNPA1P57
	ENSG00000279565.1	2.73318	-2.39569	0.595114	-4.0256	5.68e-05	0.00108293	ENSG00000279565.1	AL121835.2		ENSG00000141485.14	358.174	1.15985	0.249608	4.64669	3.37e-06	0.000116627	ENSG00000141485.14	SLC13A5
	ENSG00000084110.9	123.756	-1.06578	0.26523	-4.01834	5.86e-05	0.00110786	ENSG00000084110.9	HAL		ENSG00000277244.1	7.66194	1.06905	0.230227	4.64346	3.43e-06	0.000117639	ENSG00000277244.1
	ENSG00000204832.8	5.39112	-1.4085	0.35108	-4.01192	6.02e-05	0.00113234	ENSG00000204832.8	ST8SIA6-AS1		ENSG00000229407.4	5.27788	1.25948	0.271593	4.63737	3.53e-06	0.000120558	ENSG00000229407.4	AL359853.1
	ENSG00000238178.5	6.62923	-1.00302	0.250446	-4.00495	6.2e-05	0.00116054	ENSG00000238178.5	AC078993.1		ENSG00000174502.17	401.782	1.25794	0.271489	4.63351	3.6e-06	0.000122332	ENSG00000174502.17	SLC26A9
	ENSG00000240563.1	21.6693	-1.34086	0.335122	-4.00112	6.3e-05	0.0011748	ENSG00000240563.1	L1TD1		ENSG00000279694.1	83.0022	1.51678	0.3277	4.62855	3.68e-06	0.000124993	ENSG00000279694.1	AC011270.2
	ENSG00000171855.6	4.82327	-1.15047	0.287605	-4.00018	6.33e-05	0.00117776	ENSG00000171855.6	IFNB1		ENSG00000261241.4	21.7689	1.49854	0.324109	4.62357	3.77e-06	0.000127727	ENSG00000261241.4	LINC02128
	ENSG00000203266.2	3.56891	-1.67957	0.420079	-3.99822	6.38e-05	0.00118511	ENSG00000203266.2	AL157414.1		ENSG00000206652.1	1.96217	1.87141	0.404893	4.62199	3.8e-06	0.000128501	ENSG00000206652.1	RNU1-1
	ENSG00000168748.12	6.42803	-1.07456	0.269072	-3.99357	6.51e-05	0.00120278	ENSG00000168748.12	CA7		ENSG00000237531.4	1.87803	1.69213	0.366222	4.62049	3.83e-06	0.000129122	ENSG00000237531.4	AL672277.1
	ENSG00000204505.4	3.60423	-1.97276	0.494129	-3.9924	6.54e-05	0.0012082	ENSG00000204505.4	PRAMEF9		ENSG00000130037.4	46.8654	1.20325	0.26119	4.6068	4.09e-06	0.000136069	ENSG00000130037.4	KCNA5
	ENSG00000173212.4	8.83307	-1.36209	0.342375	-3.97837	6.94e-05	0.00126462	ENSG00000173212.4	MAB21L3		ENSG00000164488.10	740.544	1.19946	0.260463	4.60511	4.12e-06	0.000136857	ENSG00000164488.10	DACT2
	ENSG00000177138.14	1.24184	-1.63087	0.411826	-3.96009	7.49e-05	0.00134796	ENSG00000177138.14	FAM9B		ENSG00000281732.1	1.09607	1.78475	0.387709	4.60332	4.16e-06	0.000137823	ENSG00000281732.1	Z84468.1
	ENSG00000175121.10	7.24881	-1.36863	0.345864	-3.95712	7.59e-05	0.00135887	ENSG00000175121.10	WFDC5		ENSG00000252906.1	9.4534	1.62281	0.353275	4.59362	4.36e-06	0.000143378	ENSG00000252906.1	SCARNA3
	ENSG00000164651.15	47.8789	-1.81786	0.460056	-3.95139	7.77e-05	0.00137857	ENSG00000164651.15	SP8		ENSG00000250072.4	1.28394	1.60801	0.350043	4.59376	4.35e-06	0.000143378	ENSG00000250072.4	SH3TC2-DT
	ENSG00000274993.1	2.76086	-1.326	0.335594	-3.9512	7.78e-05	0.00137905	ENSG00000274993.1	AC254629.1		ENSG00000253595.4	7.54526	1.62482	0.35378	4.59274	4.37e-06	0.000143867	ENSG00000253595.4	LINC01300
	ENSG00000134160.12	11.607	-1.10265	0.279945	-3.93881	8.19e-05	0.00143565	ENSG00000134160.12	TRPM1		ENSG00000039537.12	56.7599	1.4594	0.31807	4.5883	4.47e-06	0.000146168	ENSG00000039537.12	C6
	ENSG00000121742.14	64.7165	-1.0762	0.273859	-3.92975	8.5e-05	0.00147704	ENSG00000121742.14	GJB6		ENSG00000201185.1	41.9205	1.63985	0.357548	4.58639	4.51e-06	0.000147166	ENSG00000201185.1	RNA5SP202
	ENSG00000272635.1	2.43842	-1.5996	0.408437	-3.91639	8.99e-05	0.00154167	ENSG00000272635.1	AC006504.7		ENSG00000244717.1	7.7688	1.00673	0.219725	4.58177	4.61e-06	0.000149596	ENSG00000244717.1	RPS27P14
	ENSG00000269855.2	10.3448	-1.06666	0.272787	-3.91022	9.22e-05	0.00157262	ENSG00000269855.2	RNF225		ENSG00000165953.8	10.1499	1.90699	0.416416	4.57954	4.66e-06	0.000150555	ENSG00000165953.8	SERPINA12
	ENSG00000211933.2	50.2304	-1.72696	0.443913	-3.89031	0.000100116	0.00167562	ENSG00000211933.2	IGHV6-1		ENSG00000120088.13	65.5915	1.47002	0.321041	4.5789	4.67e-06	0.000150789	ENSG00000120088.13	CRHR1
	ENSG00000128713.12	12.8038	-1.21681	0.312918	-3.88858	0.000100833	0.00168496	ENSG00000128713.12	HOXD11		ENSG00000239481.1	1.81323	1.05002	0.229466	4.57592	4.74e-06	0.000152632	ENSG00000239481.1	RPS3AP41
	ENSG00000118849.8	4235.13	-1.03646	0.266585	-3.8879	0.000101115	0.00168766	ENSG00000118849.8	RARRES1		ENSG00000278683.1	2.61862	1.4001	0.306108	4.57387	4.79e-06	0.000153447	ENSG00000278683.1	AC006329.2
	ENSG00000171804.8	54.2298	-1.33362	0.343399	-3.88359	0.000102927	0.00170444	ENSG00000171804.8	WDR87		ENSG00000116690.10	148.96	1.30167	0.284577	4.57406	4.78e-06	0.000153447	ENSG00000116690.10	PRG4
	ENSG00000187944.2	26.4623	-1.01375	0.261117	-3.88235	0.000103451	0.00171244	ENSG00000187944.2	C2orf66		ENSG00000236511.1	32.5023	1.27261	0.278419	4.57083	4.86e-06	0.000155173	ENSG00000236511.1	LINC01231
	ENSG00000080293.8	18.2615	-1.11458	0.287386	-3.87832	0.000105181	0.0017336	ENSG00000080293.8	SCTR		ENSG00000206737.1	39.3218	2.25063	0.493321	4.56219	5.06e-06	0.000160968	ENSG00000206737.1	RNVU1-18
	ENSG00000272772.1	1.28338	-1.01115	0.260754	-3.8778	0.000105404	0.00173592	ENSG00000272772.1	AC104109.3		ENSG00000261458.1	1.64778	1.55048	0.340139	4.55836	5.16e-06	0.000163436	ENSG00000261458.1	AC009132.1
	ENSG00000228714.2	8.1812	-3.1162	0.803671	-3.87745	0.000105555	0.00173757	ENSG00000228714.2	AL691420.1		ENSG00000267764.1	8.94117	1.00969	0.221592	4.55652	5.2e-06	0.000164504	ENSG00000267764.1	AC093567.1
	ENSG00000159184.7	56.8653	-2.09932	0.541453	-3.87719	0.000105669	0.00173757	ENSG00000159184.7	HOXB13		ENSG00000202174.1	22.673	2.14684	0.471376	4.55441	5.25e-06	0.000165665	ENSG00000202174.1	RNA5-8SP5
	ENSG00000267424.1	3.42322	-1.3808	0.356347	-3.87488	0.000106679	0.00174961	ENSG00000267424.1	AC020934.1		ENSG00000168539.3	16.6598	1.45421	0.320135	4.54248	5.56e-06	0.000172876	ENSG00000168539.3	CHRM1
	ENSG00000137090.10	71.9316	-1.32338	0.341533	-3.87483	0.000106699	0.00174961	ENSG00000137090.10	DMRT1		ENSG00000073282.11	103.196	1.01177	0.222735	4.54249	5.56e-06	0.000172876	ENSG00000073282.11	TP63
	ENSG00000197549.8	3.43922	-1.69822	0.438547	-3.87237	0.000107782	0.00176339	ENSG00000197549.8	PRAMENP		ENSG00000280614.1	358.447	1.2897	0.284565	4.53217	5.84e-06	0.000179913	ENSG00000280614.1	FP236383.2
	ENSG00000241439.1	14.0061	-1.26145	0.325996	-3.86951	0.000109054	0.00177866	ENSG00000241439.1	AC092903.1		ENSG00000259964.5	4.40402	1.20659	0.2666	4.52583	6.02e-06	0.000184481	ENSG00000259964.5	THSD4-AS1
	ENSG00000236700.4	5.19492	-1.02355	0.265196	-3.85961	0.00011357	0.00183673	ENSG00000236700.4	LINC01010		ENSG00000261857.5	24.7936	1.25541	0.27746	4.52466	6.05e-06	0.00018537	ENSG00000261857.5	MIA
	ENSG00000252272.1	6.84437	-1.07956	0.279777	-3.85865	0.000114016	0.00184112	ENSG00000252272.1	RNA5SP470		ENSG00000137674.3	11.7033	1.40321	0.310479	4.5195	6.2e-06	0.000189262	ENSG00000137674.3	MMP20
	ENSG00000225541.1	3.78913	-1.56921	0.406908	-3.85643	0.000115057	0.0018551	ENSG00000225541.1	AC002480.1		ENSG00000188783.5	5033.48	1.00186	0.221694	4.5191	6.21e-06	0.000189341	ENSG00000188783.5	PRELP
	ENSG00000213561.4	2.90577	-1.45424	0.377771	-3.84953	0.000118344	0.00190228	ENSG00000213561.4	AC103591.2		ENSG00000241869.3	2.44852	1.35532	0.300156	4.51538	6.32e-06	0.00019187	ENSG00000241869.3	RN7SL363P
	ENSG00000254261.1	19.7047	-1.28031	0.333034	-3.84438	0.000120857	0.00193386	ENSG00000254261.1	AL451137.1		ENSG00000248222.4	11.0756	1.0731	0.238363	4.50198	6.73e-06	0.00020263	ENSG00000248222.4	AC011389.1
	ENSG00000254233.1	4.93489	-1.471	0.383654	-3.83419	0.00012598	0.0019984	ENSG00000254233.1	LINC02365		ENSG00000233363.1	3.21169	2.0006	0.444772	4.49804	6.86e-06	0.000205683	ENSG00000233363.1	AC006019.2
	ENSG00000154080.11	344.845	-1.31849	0.344032	-3.83245	0.000126874	0.00200982	ENSG00000154080.11	CHST9		ENSG00000147206.15	117.438	1.39484	0.310136	4.4975	6.88e-06	0.000205934	ENSG00000147206.15	NXF3
	ENSG00000169551.11	4.22577	-1.3758	0.359916	-3.82256	0.000132071	0.00206637	ENSG00000169551.11	CT55		ENSG00000206150.3	5.9694	1.41132	0.313814	4.49733	6.88e-06	0.000205934	ENSG00000206150.3	RNASE13
	ENSG00000237206.1	1.20102	-1.43567	0.376225	-3.816	0.000135631	0.00210795	ENSG00000237206.1	IMPDH1P4		ENSG00000279050.1	3.98573	1.16874	0.260072	4.49392	6.99e-06	0.000208962	ENSG00000279050.1	PWAR1
	ENSG00000225953.2	3.25467	-1.38908	0.364418	-3.81178	0.00013797	0.00213127	ENSG00000225953.2	SATB2-AS1		ENSG00000235974.1	8.67599	1.42117	0.317649	4.47404	7.68e-06	0.000226099	ENSG00000235974.1	VN2R19P
	ENSG00000243772.5	5.55589	-1.14311	0.300601	-3.80274	0.000143102	0.0021918	ENSG00000243772.5	KIR2DL3		ENSG00000226272.4	32.3003	1.32195	0.296899	4.45254	8.49e-06	0.000245444	ENSG00000226272.4	ARHGAP26-AS1
	ENSG00000238033.1	8.33143	-2.12615	0.559797	-3.79807	0.00014583	0.00222127	ENSG00000238033.1	AC002480.4		ENSG00000248118.1	2.53415	1.76553	0.397569	4.44081	8.96e-06	0.000256223	ENSG00000248118.1	LINC01019
	ENSG00000132204.12	33.5949	-1.38308	0.365278	-3.78637	0.000152865	0.00230044	ENSG00000132204.12	LINC00470		ENSG00000237232.6	39.9214	1.12977	0.254481	4.43949	9.02e-06	0.000257256	ENSG00000237232.6	ZNF295-AS1
	ENSG00000170608.2	166.172	-1.14466	0.302829	-3.7799	0.000156894	0.00235101	ENSG00000170608.2	FOXA3		ENSG00000259225.5	27.6726	1.0631	0.23963	4.4364	9.15e-06	0.000259597	ENSG00000259225.5	LINC02345
	ENSG00000260777.1	3.90076	-1.17388	0.310626	-3.77908	0.000157407	0.00235557	ENSG00000260777.1	AC061975.1		ENSG00000256274.1	5.08838	1.2046	0.271853	4.43106	9.38e-06	0.000264687	ENSG00000256274.1	TAS2R64P
	ENSG00000171405.11	1.52668	-2.86063	0.757213	-3.77784	0.000158196	0.00236391	ENSG00000171405.11	XAGE5		ENSG00000220721.1	2.09376	1.23217	0.278226	4.42869	9.48e-06	0.000266544	ENSG00000220721.1	OR1F12
	ENSG00000258670.1	5.50725	-2.11939	0.561845	-3.7722	0.000161817	0.00240516	ENSG00000258670.1	AL049874.3		ENSG00000186493.10	11.8138	1.51794	0.342931	4.42637	9.58e-06	0.000268532	ENSG00000186493.10	C5orf38
	ENSG00000142484.6	3.45054	-1.77688	0.472144	-3.76344	0.000167595	0.00247189	ENSG00000142484.6	TM4SF5		ENSG00000108231.10	14.7907	1.80996	0.409362	4.42142	9.81e-06	0.000274211	ENSG00000108231.10	LGI1
	ENSG00000223870.1	2.18544	-3.18138	0.847015	-3.75599	0.000172656	0.00252495	ENSG00000223870.1	AP000233.1		ENSG00000004846.15	25.7565	1.38789	0.3142	4.41721	1e-05	0.000277573	ENSG00000004846.15	ABCB5
	ENSG00000248510.2	1.00914	-2.67197	0.711516	-3.75531	0.000173124	0.00252935	ENSG00000248510.2	LINC02267		ENSG00000234711.1	14.0076	1.42281	0.322128	4.4169	1e-05	0.000277694	ENSG00000234711.1	TUBB8P11
	ENSG00000272395.4	15.4005	-1.15118	0.306797	-3.75226	0.000175244	0.00255174	ENSG00000272395.4	IFNL4		ENSG00000259280.1	2.55072	1.85872	0.421543	4.40932	1.04e-05	0.00028434	ENSG00000259280.1	AC018563.1
	ENSG00000281657.1	1.46159	-1.68945	0.45172	-3.74003	0.000183995	0.00264902	ENSG00000281657.1			ENSG00000219438.7	327.583	1.01605	0.230544	4.4072	1.05e-05	0.000286382	ENSG00000219438.7	FAM19A5
	ENSG00000232765.5	1.58591	-2.95341	0.792795	-3.72532	0.000195069	0.00276542	ENSG00000232765.5	AL158819.1		ENSG00000229196.3	15.8965	1.00365	0.22785	4.40486	1.06e-05	0.000288558	ENSG00000229196.3	AC087071.1
	ENSG00000278223.1	0.708972	-1.15623	0.310664	-3.72179	0.000197815	0.00279443	ENSG00000278223.1	MIR6783		ENSG00000279798.1	22.6948	1.26878	0.288194	4.40252	1.07e-05	0.000291126	ENSG00000279798.1	AC018659.2
	ENSG00000043355.9	654.539	-1.64516	0.44305	-3.71325	0.000204615	0.00286373	ENSG00000043355.9	ZIC2		ENSG00000165076.12	6.0453	1.09778	0.24955	4.39905	1.09e-05	0.000294875	ENSG00000165076.12	PRSS37
	ENSG00000267623.3	9.37189	-1.2139	0.326944	-3.71286	0.000204932	0.0028664	ENSG00000267623.3	AC005357.2		ENSG00000242686.4	70.8075	1.18008	0.268402	4.39669	1.1e-05	0.000296958	ENSG00000242686.4	AC107464.1
	ENSG00000178084.1	4.92545	-1.18602	0.319467	-3.71249	0.000205228	0.00286719	ENSG00000178084.1	HTR3C		ENSG00000205929.8	21.9962	1.12568	0.257205	4.37659	1.21e-05	0.000319761	ENSG00000205929.8	C21orf62
	ENSG00000234426.1	3.12523	-3.62043	0.985556	-3.67349	0.000239259	0.00323199	ENSG00000234426.1	AL139042.1		ENSG00000189068.8	40.3726	1.4267	0.326337	4.37187	1.23e-05	0.000324775	ENSG00000189068.8	VSTM1
	ENSG00000240280.5	122.455	-1.00612	0.274016	-3.67176	0.000240889	0.00325031	ENSG00000240280.5	TCAM1P		ENSG00000243836.4	148.871	1.07424	0.245794	4.37048	1.24e-05	0.000326368	ENSG00000243836.4	WDR86-AS1
	ENSG00000147081.13	1.26365	-1.78398	0.487241	-3.66139	0.000250852	0.00335264	ENSG00000147081.13	AKAP4		ENSG00000175664.8	3.72226	2.06031	0.471632	4.36848	1.25e-05	0.000328359	ENSG00000175664.8	TEX26
	ENSG00000204006.7	0.963438	-1.72328	0.470676	-3.66129	0.000250944	0.00335264	ENSG00000204006.7	C1orf185		ENSG00000111218.10	13.9587	1.29871	0.297401	4.36688	1.26e-05	0.000330199	ENSG00000111218.10	PRMT8
	ENSG00000235832.2	2.32157	-1.55879	0.425847	-3.66045	0.000251776	0.00336076	ENSG00000235832.2	CNN2P3		ENSG00000262877.4	23.3722	1.25405	0.287194	4.36656	1.26e-05	0.00033041	ENSG00000262877.4	AC110285.2
	ENSG00000224611.1	2.242	-1.12692	0.308399	-3.6541	0.000258081	0.00342274	ENSG00000224611.1	AC007919.1		ENSG00000186847.5	1032.26	1.38088	0.317468	4.34967	1.36e-05	0.000352077	ENSG00000186847.5	KRT14
	ENSG00000177508.11	2029.51	-1.00649	0.275714	-3.65047	0.000261761	0.00346018	ENSG00000177508.11	IRX3		ENSG00000174611.10	54.1039	1.04614	0.240528	4.34933	1.37e-05	0.000352251	ENSG00000174611.10	KY
	ENSG00000081479.11	1005.27	-1.20055	0.329323	-3.6455	0.000266874	0.00351397	ENSG00000081479.11	LRP2		ENSG00000183571.9	3.36394	1.29386	0.297497	4.34916	1.37e-05	0.000352297	ENSG00000183571.9	PGPEP1L
	ENSG00000166589.11	249.445	-1.43053	0.392793	-3.64196	0.000270575	0.00354612	ENSG00000166589.11	CDH16		ENSG00000256862.1	2.38335	1.09208	0.251548	4.34146	1.42e-05	0.000360747	ENSG00000256862.1	AC005842.1
	ENSG00000170279.2	1.10314	-1.75424	0.484527	-3.62052	0.000294011	0.00377362	ENSG00000170279.2	C7orf33		ENSG00000187699.9	5381.48	1.02208	0.23542	4.34151	1.42e-05	0.000360747	ENSG00000187699.9	C2orf88
	ENSG00000134365.11	4.60295	-1.58343	0.438522	-3.61084	0.000305203	0.0038807	ENSG00000134365.11	CFHR4		ENSG00000198358.4	1.63261	1.15673	0.266901	4.33392	1.46e-05	0.000370597	ENSG00000198358.4	AL354714.1
	ENSG00000202379.1	1.59606	-1.09735	0.304153	-3.60789	0.000308702	0.00391289	ENSG00000202379.1	RF00156		ENSG00000231437.3	27.392	1.17355	0.27095	4.33125	1.48e-05	0.000374442	ENSG00000231437.3	LINC01750
	ENSG00000211955.2	842.92	-1.45401	0.40346	-3.60385	0.000313533	0.00395802	ENSG00000211955.2	IGHV3-33		ENSG00000073067.12	134.996	1.36732	0.315711	4.33093	1.48e-05	0.000374449	ENSG00000073067.12	CYP2W1
	ENSG00000280411.1	572.564	-1.46823	0.408182	-3.597	0.000321907	0.00404198	ENSG00000280411.1	IGHV1-69D		ENSG00000149571.9	110.818	1.1141	0.257651	4.32406	1.53e-05	0.000384185	ENSG00000149571.9	KIRREL3
	ENSG00000231561.2	2.21066	-1.1899	0.331252	-3.59212	0.000328002	0.00409658	ENSG00000231561.2	CEACAMP5		ENSG00000257743.7	29.8683	1.36796	0.316438	4.32298	1.54e-05	0.000385767	ENSG00000257743.7	MGAM2
	ENSG00000180116.14	0.819585	-1.6122	0.449255	-3.5886	0.000332458	0.00413999	ENSG00000180116.14	C12orf40		ENSG00000116194.11	293.992	1.11469	0.258518	4.31185	1.62e-05	0.000402381	ENSG00000116194.11	ANGPTL1
	ENSG00000211685.3	147.273	-1.50767	0.420445	-3.5859	0.000335912	0.00416733	ENSG00000211685.3	IGLC7		ENSG00000278971.1	3.15851	1.54271	0.357898	4.31048	1.63e-05	0.000404641	ENSG00000278971.1	AC091305.1
	ENSG00000218713.1	4.27789	-1.09395	0.305123	-3.58527	0.000336729	0.00417226	ENSG00000218713.1	AL512378.1		ENSG00000200434.1	44.9575	1.70772	0.39637	4.3084	1.64e-05	0.000407746	ENSG00000200434.1	RNA5-8SP2
	ENSG00000182912.6	146.922	-1.20155	0.335352	-3.58296	0.000339723	0.00419754	ENSG00000182912.6	TSPEAR-AS2		ENSG00000019186.8	136.513	1.44517	0.336801	4.29086	1.78e-05	0.000436455	ENSG00000019186.8	CYP24A1
	ENSG00000260302.1	13.0989	-1.29948	0.363342	-3.57646	0.000348278	0.00426949	ENSG00000260302.1	AP005482.1		ENSG00000187889.11	201.221	1.11037	0.258872	4.28925	1.79e-05	0.000438605	ENSG00000187889.11	FYB2
	ENSG00000231505.1	0.761247	-1.9225	0.540961	-3.55386	0.000379626	0.00454814	ENSG00000231505.1	AC108868.1		ENSG00000154269.13	119.048	1.16111	0.27075	4.28849	1.8e-05	0.00043961	ENSG00000154269.13	ENPP3
	ENSG00000239590.1	5.53027	-1.04393	0.29445	-3.54535	0.000392095	0.00467447	ENSG00000239590.1	OR1J4		ENSG00000174460.3	124.621	1.2421	0.289857	4.28521	1.83e-05	0.000444344	ENSG00000174460.3	ZCCHC12
	ENSG00000269274.1	1.18746	-1.57119	0.443218	-3.54496	0.000392674	0.00467873	ENSG00000269274.1	AC078899.4		ENSG00000170688.4	1.53172	1.90013	0.444364	4.27606	1.9e-05	0.000460338	ENSG00000170688.4	OR5E1P
	ENSG00000228278.3	14.9227	-1.22481	0.346091	-3.539	0.000401652	0.00476822	ENSG00000228278.3	ORM2		ENSG00000171199.8	2.83888	2.9405	0.68935	4.26561	1.99e-05	0.000477226	ENSG00000171199.8	OPRPN
	ENSG00000224540.1	0.87104	-1.25878	0.355957	-3.53632	0.000405737	0.00480321	ENSG00000224540.1	AC092810.1		ENSG00000279645.1	4.47234	1.1365	0.266625	4.26252	2.02e-05	0.000482502	ENSG00000279645.1	AC016251.1
	ENSG00000248846.2	19.3104	-1.0834	0.306615	-3.53342	0.000410214	0.00484941	ENSG00000248846.2	LINC02065		ENSG00000177108.5	21.7229	1.46629	0.344209	4.25989	2.05e-05	0.000487663	ENSG00000177108.5	ZDHHC22
	ENSG00000268879.1	11.6428	-1.36457	0.387449	-3.52193	0.000428421	0.00500164	ENSG00000268879.1	IGFL1P1		ENSG00000134595.7	54.8702	1.68648	0.395952	4.25932	2.05e-05	0.000488358	ENSG00000134595.7	SOX3
	ENSG00000119125.15	244.938	-1.08813	0.309395	-3.51695	0.000436539	0.00506614	ENSG00000119125.15	GDA		ENSG00000252947.1	7.00735	1.32753	0.312393	4.24956	2.14e-05	0.000506889	ENSG00000252947.1	SCARNA1
	ENSG00000211943.2	925.029	-1.423	0.405266	-3.51126	0.000445984	0.00514551	ENSG00000211943.2	IGHV3-15		ENSG00000176956.11	121.717	1.14446	0.269916	4.24006	2.23e-05	0.000525094	ENSG00000176956.11	LY6H
	ENSG00000171759.7	13.6555	-1.25937	0.359858	-3.49962	0.000465928	0.00531607	ENSG00000171759.7	PAH		ENSG00000226101.1	3.04096	1.29037	0.304571	4.23669	2.27e-05	0.000530965	ENSG00000226101.1	LINC02097
	ENSG00000260289.1	1.69506	-2.20597	0.630416	-3.49923	0.000466599	0.00531941	ENSG00000260289.1	AC093515.1		ENSG00000235300.4	5.24041	1.21549	0.287067	4.23416	2.29e-05	0.000536539	ENSG00000235300.4	AC090627.1
	ENSG00000214888.2	2.73444	-1.02746	0.293678	-3.49858	0.000467744	0.00532814	ENSG00000214888.2	AL772337.1		ENSG00000110436.10	78.0634	1.15299	0.272331	4.23378	2.3e-05	0.000536539	ENSG00000110436.10	SLC1A2
	ENSG00000149305.5	13.4566	-1.34641	0.385265	-3.49475	0.000474498	0.00539054	ENSG00000149305.5	HTR3B		ENSG00000202198.1	20017.6	1.18772	0.28072	4.23098	2.33e-05	0.000541327	ENSG00000202198.1	RF00100
	ENSG00000105278.9	196.985	-1.17882	0.33817	-3.48588	0.000490516	0.00551025	ENSG00000105278.9	ZFR2		ENSG00000201966.1	11.1506	2.19358	0.518732	4.22874	2.35e-05	0.00054428	ENSG00000201966.1	RNA5-8SP4
	ENSG00000173237.4	16.1027	-1.33626	0.383593	-3.48354	0.000494826	0.00554685	ENSG00000173237.4	C11orf86		ENSG00000137673.7	14335.9	1.17927	0.279684	4.21643	2.48e-05	0.00056715	ENSG00000137673.7	MMP7
	ENSG00000136535.13	4.14177	-1.15629	0.332935	-3.47303	0.000514624	0.00571118	ENSG00000136535.13	TBR1		ENSG00000210112.1	5.60633	1.11681	0.265013	4.21417	2.51e-05	0.000571308	ENSG00000210112.1	MT-TM
	ENSG00000136573.11	36.9247	-1.09407	0.315689	-3.46567	0.000528911	0.00583446	ENSG00000136573.11	BLK		ENSG00000259887.1	41.5497	1.17494	0.278918	4.21249	2.53e-05	0.000575255	ENSG00000259887.1	AC068987.1
	ENSG00000213218.8	2.68028	-1.29147	0.372923	-3.46309	0.000534012	0.00587998	ENSG00000213218.8	CSH2		ENSG00000135472.7	499.505	1.11899	0.265715	4.21125	2.54e-05	0.000577498	ENSG00000135472.7	FAIM2
	ENSG00000235857.1	0.785387	-2.61743	0.756044	-3.462	0.000536173	0.00589916	ENSG00000235857.1	CTBP2P1		ENSG00000234763.1	0.987506	1.86668	0.443331	4.21058	2.55e-05	0.000578908	ENSG00000234763.1	AL359378.1
	ENSG00000115507.8	317.648	-1.01889	0.29504	-3.45338	0.000553604	0.00605153	ENSG00000115507.8	OTX1		ENSG00000175267.13	393.704	1.24674	0.296548	4.20417	2.62e-05	0.000592663	ENSG00000175267.13	VWA3A
	ENSG00000253376.1	1.04591	-2.02539	0.587779	-3.44584	0.000569281	0.0061686	ENSG00000253376.1	AC012103.1		ENSG00000277223.1	12.2876	1.73106	0.411867	4.20297	2.63e-05	0.000595108	ENSG00000277223.1	AC090116.1
	ENSG00000257355.1	1.76493	-1.01545	0.294765	-3.44496	0.000571149	0.00618091	ENSG00000257355.1	AC008770.1		ENSG00000248174.4	9.13207	1.49414	0.357065	4.18452	2.86e-05	0.000636124	ENSG00000248174.4	LINC02268
	ENSG00000274576.2	123.303	-1.4503	0.421268	-3.4427	0.000575936	0.0062152	ENSG00000274576.2	IGHV2-70		ENSG00000200296.1	14.9204	2.51014	0.60014	4.18259	2.88e-05	0.000640863	ENSG00000200296.1	RNU1-83P
	ENSG00000198930.11	45.3687	-1.2936	0.376367	-3.43708	0.000588014	0.00631056	ENSG00000198930.11	CSAG1		ENSG00000267131.1	16.0445	1.22121	0.292145	4.18016	2.91e-05	0.000646743	ENSG00000267131.1	AC005746.2
	ENSG00000189056.12	343.063	-1.07544	0.313024	-3.43564	0.000591164	0.00633581	ENSG00000189056.12	RELN		ENSG00000229556.2	12.4556	1.10117	0.263479	4.17933	2.92e-05	0.000647744	ENSG00000229556.2
	ENSG00000243620.1	2.10324	-2.70736	0.789385	-3.42971	0.00060422	0.00644141	ENSG00000243620.1	AC092957.1		ENSG00000280356.1	1.13615	1.67204	0.400283	4.17715	2.95e-05	0.000653301	ENSG00000280356.1	AL021877.2
	ENSG00000176566.4	1.448	-2.99054	0.872124	-3.42903	0.000605743	0.0064495	ENSG00000176566.4	DCAF4L2		ENSG00000270087.4	12.5848	1.01713	0.243659	4.17441	2.99e-05	0.000658435	ENSG00000270087.4	AC010997.3
	ENSG00000241244.1	35.9697	-1.38329	0.405243	-3.41348	0.000641381	0.00674729	ENSG00000241244.1	IGKV1D-16		ENSG00000259548.1	1.76623	1.10325	0.264346	4.17348	3e-05	0.000659641	ENSG00000259548.1	AC021483.1
	ENSG00000281880.1	2.4618	-1.97951	0.582387	-3.39896	0.000676438	0.00702853	ENSG00000281880.1	PAUPAR		ENSG00000205847.5	28.6141	1.0079	0.241498	4.17355	3e-05	0.000659641	ENSG00000205847.5	OR7E91P
	ENSG00000226372.2	1.8558	-2.03409	0.598528	-3.39849	0.000677596	0.00703616	ENSG00000226372.2	DCAF8L1		ENSG00000236106.1	9.97711	2.64202	0.633289	4.17191	3.02e-05	0.000662937	ENSG00000236106.1	AC010729.1
	ENSG00000234476.1	2.37685	-1.3292	0.391188	-3.39784	0.000679198	0.00704853	ENSG00000234476.1	AC092811.1		ENSG00000229743.2	2.5828	2.92508	0.701302	4.17093	3.03e-05	0.000665109	ENSG00000229743.2	LINC01159
	ENSG00000272566.1	6.89809	-1.51272	0.446416	-3.38859	0.00070254	0.00723036	ENSG00000272566.1	AF250324.1		ENSG00000163273.3	31.7798	1.09665	0.263144	4.16749	3.08e-05	0.000674869	ENSG00000163273.3	NPPC
	ENSG00000281719.1	1.83211	-1.1115	0.328623	-3.38231	0.000718781	0.00734915	ENSG00000281719.1			ENSG00000235002.1	1.00416	1.16893	0.280606	4.16574	3.1e-05	0.00067867	ENSG00000235002.1	AL513331.1
	ENSG00000171136.6	3.94694	-1.32332	0.391497	-3.38016	0.000724442	0.00738894	ENSG00000171136.6	RLN3		ENSG00000232451.1	7.18937	1.41958	0.340871	4.16456	3.12e-05	0.000681119	ENSG00000232451.1	AC018467.1
	ENSG00000267706.3	2.38499	-1.24378	0.368762	-3.37286	0.00074391	0.00753493	ENSG00000267706.3	AC020922.1		ENSG00000139304.11	136.952	1.33045	0.319794	4.16034	3.18e-05	0.000691037	ENSG00000139304.11	PTPRQ
	ENSG00000115297.10	19.7974	-1.03322	0.306346	-3.37271	0.000744326	0.00753733	ENSG00000115297.10	TLX2		ENSG00000019102.10	665.667	1.28496	0.308946	4.15918	3.19e-05	0.00069376	ENSG00000019102.10	VSIG2
	ENSG00000255583.2	1.60695	-1.50803	0.447995	-3.36617	0.000762191	0.00765945	ENSG00000255583.2	AC084357.3		ENSG00000230122.1	2.51386	1.5753	0.379644	4.14941	3.33e-05	0.000717709	ENSG00000230122.1	ECEL1P3
	ENSG00000277912.1	5.27599	-1.51513	0.450986	-3.35961	0.000780539	0.00779908	ENSG00000277912.1	MIR8089		ENSG00000211518.1	0.689377	1.39674	0.336783	4.14729	3.36e-05	0.000722253	ENSG00000211518.1
	ENSG00000046774.9	49.4103	-2.41938	0.72147	-3.3534	0.000798257	0.00792353	ENSG00000046774.9	MAGEC2		ENSG00000164123.6	2.88279	1.15491	0.278571	4.14586	3.39e-05	0.000724941	ENSG00000164123.6	C4orf45
	ENSG00000080511.3	2.65111	-1.25788	0.375268	-3.35195	0.000802457	0.00795431	ENSG00000080511.3	RDH8		ENSG00000164434.10	2.94449	2.14838	0.518683	4.14198	3.44e-05	0.000733581	ENSG00000164434.10	FABP7
	ENSG00000234068.5	173.432	-2.18175	0.651211	-3.3503	0.000807249	0.00799242	ENSG00000234068.5	PAGE2		ENSG00000196260.3	50.0502	1.67663	0.404779	4.14209	3.44e-05	0.000733581	ENSG00000196260.3	SFTA2
	ENSG00000164093.14	88.8532	-1.17897	0.35206	-3.34878	0.00081169	0.00802511	ENSG00000164093.14	PITX2		ENSG00000178602.6	7.28667	1.57391	0.38011	4.14068	3.46e-05	0.000737006	ENSG00000178602.6	OTOS
	ENSG00000260761.1	1.41771	-1.95227	0.583481	-3.3459	0.000820171	0.00809002	ENSG00000260761.1	AC106754.1		ENSG00000271699.4	1.55068	1.18722	0.287112	4.13505	3.55e-05	0.000751918	ENSG00000271699.4	SNX29P2
	ENSG00000256980.4	7.09811	-1.14462	0.343701	-3.33027	0.00086762	0.0084612	ENSG00000256980.4	KHDC1L		ENSG00000153233.11	176.423	1.22994	0.297505	4.13418	3.56e-05	0.000754362	ENSG00000153233.11	PTPRR
	ENSG00000103460.15	123.077	-1.28141	0.38568	-3.32248	0.000892219	0.00865114	ENSG00000103460.15	TOX3		ENSG00000258562.2	2.00912	1.06569	0.257985	4.13084	3.61e-05	0.000762752	ENSG00000258562.2	AC106028.1
	ENSG00000267799.1	26.1298	-1.00802	0.303459	-3.32176	0.000894513	0.00866543	ENSG00000267799.1	MAN1A2P1		ENSG00000277135.1	5.197	1.06041	0.256938	4.12712	3.67e-05	0.000772498	ENSG00000277135.1	AC012409.3
	ENSG00000211941.3	469.817	-1.3886	0.418274	-3.31983	0.000900732	0.00871368	ENSG00000211941.3	IGHV3-11		ENSG00000267084.1	4.54642	1.26055	0.305871	4.12118	3.77e-05	0.000789132	ENSG00000267084.1	AC015802.2
	ENSG00000254202.1	2.79452	-1.58064	0.476178	-3.31943	0.000902026	0.0087222	ENSG00000254202.1	AC015522.1		ENSG00000167768.4	2.82334	1.48662	0.36075	4.12091	3.77e-05	0.000789171	ENSG00000167768.4	KRT1
	ENSG00000258028.1	1.15531	-3.27939	0.988093	-3.31891	0.000903692	0.00873231	ENSG00000258028.1	AL138974.1		ENSG00000205362.9	161.938	1.10513	0.268263	4.11959	3.8e-05	0.00079225	ENSG00000205362.9	MT1A
	ENSG00000163515.6	4.39953	-1.21159	0.366404	-3.3067	0.000944033	0.00902506	ENSG00000163515.6	RETNLB		ENSG00000189280.3	85.75	1.2715	0.308662	4.11938	3.8e-05	0.00079256	ENSG00000189280.3	GJB5
	ENSG00000258784.1	2.15235	-1.21775	0.368683	-3.30296	0.000956701	0.00910699	ENSG00000258784.1	AL355773.1		ENSG00000228566.1	2.45661	1.8365	0.445891	4.11872	3.81e-05	0.000793843	ENSG00000228566.1	AC022387.1
	ENSG00000228709.1	68.1579	-1.22502	0.371254	-3.29968	0.000967947	0.00917887	ENSG00000228709.1	LINC02575		ENSG00000237664.1	12.8675	1.24823	0.303106	4.11813	3.82e-05	0.000794544	ENSG00000237664.1	LINC00316
	ENSG00000186960.9	1.11468	-1.75241	0.532731	-3.28948	0.00100374	0.00942935	ENSG00000186960.9	LINC01551		ENSG00000259937.2	5.11217	1.60342	0.389536	4.11624	3.85e-05	0.000799119	ENSG00000259937.2	AC023158.1
	ENSG00000257611.1	1.57672	-1.05449	0.320853	-3.28653	0.00101431	0.00950685	ENSG00000257611.1	AC010182.1		ENSG00000256124.4	77.5246	1.05102	0.255553	4.11272	3.91e-05	0.000808597	ENSG00000256124.4	LINC01152
	ENSG00000256263.1	2.61386	-1.05171	0.320538	-3.28108	0.00103409	0.00964795	ENSG00000256263.1	DDX11L8		ENSG00000236272.1	9.81408	1.30097	0.316449	4.11115	3.94e-05	0.000812931	ENSG00000236272.1	Z82214.2
	ENSG00000224409.1	2.19071	-1.07963	0.329607	-3.2755	0.00105476	0.00978457	ENSG00000224409.1	AC114489.1		ENSG00000182256.11	234.871	1.2917	0.314402	4.10844	3.98e-05	0.000820939	ENSG00000182256.11	GABRG3
	ENSG00000186281.11	286.742	-1.01506	0.310363	-3.27057	0.00107332	0.00991987	ENSG00000186281.11	GPAT2		ENSG00000130055.12	275.678	1.06691	0.259835	4.1061	4.02e-05	0.000828472	ENSG00000130055.12	GDPD2
	ENSG00000139800.8	144.161	-1.55729	0.477302	-3.2627	0.00110358	0.0101307	ENSG00000139800.8	ZIC5		ENSG00000162040.6	63.3941	1.18546	0.288816	4.10454	4.05e-05	0.000833266	ENSG00000162040.6	HS3ST6
	ENSG00000213931.4	8.17046	-1.21771	0.376622	-3.23325	0.00122389	0.0109471	ENSG00000213931.4	HBE1		ENSG00000254948.1	11.0515	1.22169	0.298094	4.09832	4.16e-05	0.000850999	ENSG00000254948.1	OR7E158P
	ENSG00000259711.1	4.62261	-1.57892	0.489577	-3.22506	0.00125945	0.0111518	ENSG00000259711.1	AC106738.1		ENSG00000241388.4	9.30953	1.36915	0.334393	4.09444	4.23e-05	0.000862863	ENSG00000241388.4	HNF1A-AS1
	ENSG00000204019.4	1.89138	-3.84069	1.19119	-3.22426	0.00126297	0.0111666	ENSG00000204019.4	CT83		ENSG00000186867.9	2.24604	1.57589	0.384864	4.09468	4.23e-05	0.000862863	ENSG00000186867.9	QRFPR
	ENSG00000224957.4	5.42101	-1.2224	0.379459	-3.22143	0.00127552	0.0112481	ENSG00000224957.4	LINC01266		ENSG00000222489.1	15.5753	1.33372	0.325731	4.09454	4.23e-05	0.000862863	ENSG00000222489.1	SNORA79B
	ENSG00000279864.1	0.807255	-2.1561	0.669742	-3.2193	0.00128505	0.0113049	ENSG00000279864.1	AC124864.2		ENSG00000236520.2	2.29742	1.36692	0.333959	4.09308	4.26e-05	0.000865876	ENSG00000236520.2	GPC6-AS1
	ENSG00000251273.1	4.03581	-1.15337	0.358698	-3.21543	0.00130248	0.0114392	ENSG00000251273.1	LINC02228		ENSG00000148488.14	57.0993	1.17806	0.287839	4.09279	4.26e-05	0.000866521	ENSG00000148488.14	ST8SIA6
	ENSG00000160349.8	64.5999	-1.18299	0.368592	-3.20948	0.00132973	0.0116038	ENSG00000160349.8	LCN1		ENSG00000257035.1	2.16417	2.28205	0.558079	4.08912	4.33e-05	0.000875724	ENSG00000257035.1	AC025252.2
	ENSG00000230801.1	0.657879	-1.23128	0.383747	-3.20857	0.00133395	0.0116382	ENSG00000230801.1	AL160175.1		ENSG00000229105.1	0.6539	1.66763	0.408112	4.0862	4.38e-05	0.000883996	ENSG00000229105.1	ASTN2-AS1
	ENSG00000203386.5	3.17327	-1.18812	0.370618	-3.20579	0.00134691	0.0117053	ENSG00000203386.5	LINC01317		ENSG00000279261.1	5.72307	1.3661	0.334549	4.08341	4.44e-05	0.000893237	ENSG00000279261.1	AL360294.1
	ENSG00000265417.1	6.26726	-1.08832	0.339748	-3.20333	0.0013585	0.011789	ENSG00000265417.1	AP005119.2		ENSG00000171243.7	770.284	1.2951	0.317389	4.08047	4.49e-05	0.00090291	ENSG00000171243.7	SOSTDC1
	ENSG00000163825.3	4.05491	-1.7404	0.544092	-3.19873	0.00138037	0.0119322	ENSG00000163825.3	RTP3		ENSG00000248485.1	51.5958	1.01648	0.249267	4.07789	4.54e-05	0.000908652	ENSG00000248485.1	PCP4L1
	ENSG00000166396.11	64.9841	-1.21454	0.379939	-3.19667	0.00139024	0.011993	ENSG00000166396.11	SERPINB7		ENSG00000280131.1	3.82372	1.19946	0.294522	4.07256	4.65e-05	0.000925749	ENSG00000280131.1	AC027348.2
	ENSG00000078399.14	103.053	-1.08734	0.340316	-3.1951	0.00139785	0.0120414	ENSG00000078399.14	HOXA9		ENSG00000207392.1	6.76653	1.29728	0.318657	4.07107	4.68e-05	0.000931257	ENSG00000207392.1	SNORA20
	ENSG00000254046.1	2.06278	-1.76339	0.551953	-3.19482	0.00139916	0.0120478	ENSG00000254046.1	IGHV1-17		ENSG00000151023.15	281.595	1.01706	0.25012	4.06627	4.78e-05	0.000946614	ENSG00000151023.15	ENKUR
	ENSG00000268964.1	9.01534	-1.33895	0.419944	-3.1884	0.00143062	0.0122562	ENSG00000268964.1	ERVV-2		ENSG00000276668.1	3.77031	1.46472	0.360664	4.06118	4.88e-05	0.000963867	ENSG00000276668.1	AC104237.3
	ENSG00000280061.1	0.830615	-1.48947	0.467238	-3.18782	0.00143349	0.0122708	ENSG00000280061.1	AC011504.1		ENSG00000200312.1	27.3177	1.17246	0.288965	4.05744	4.96e-05	0.000976232	ENSG00000200312.1	RN7SKP255
	ENSG00000230570.1	4.10469	-1.22813	0.385337	-3.18716	0.00143677	0.0122889	ENSG00000230570.1	AL139095.3		ENSG00000170367.4	146.001	1.46231	0.360676	4.05435	5.03e-05	0.000986475	ENSG00000170367.4	CST5
	ENSG00000253838.1	7.53845	-1.02108	0.321371	-3.17728	0.00148665	0.0126134	ENSG00000253838.1	AC007991.2		ENSG00000266433.5	1.75933	1.46619	0.361878	4.0516	5.09e-05	0.000995849	ENSG00000266433.5	TBC1D3P5
	ENSG00000254632.1	1.53879	-1.22943	0.3879	-3.16945	0.00152725	0.0128674	ENSG00000254632.1	AP003119.1		ENSG00000167889.11	295.951	1.26364	0.312299	4.04624	5.2e-05	0.00101419	ENSG00000167889.11	MGAT5B
	ENSG00000211660.3	1563.72	-1.25598	0.396583	-3.167	0.0015402	0.0129455	ENSG00000211660.3	IGLV2-23		ENSG00000157168.17	195.831	1.17462	0.290912	4.03772	5.4e-05	0.00103833	ENSG00000157168.17	NRG1
	ENSG00000141371.11	11.8916	-1.00281	0.317025	-3.16319	0.00156052	0.0130694	ENSG00000141371.11	C17orf64		ENSG00000075388.3	3.45867	1.93321	0.480263	4.02531	5.69e-05	0.00108379	ENSG00000075388.3	FGF4
	ENSG00000255354.1	2.01919	-1.29696	0.41068	-3.15807	0.00158818	0.0132217	ENSG00000255354.1			ENSG00000106689.9	58.882	1.08967	0.270789	4.02405	5.72e-05	0.00108763	ENSG00000106689.9	LHX2
	ENSG00000226846.1	1.42649	-2.20761	0.699963	-3.1539	0.00161104	0.0133811	ENSG00000226846.1	LINC00348		ENSG00000110786.16	53.6482	1.17558	0.292188	4.02338	5.74e-05	0.00108926	ENSG00000110786.16	PTPN5
	ENSG00000259156.6	1.38873	-1.42081	0.450706	-3.15242	0.00161925	0.0134361	ENSG00000259156.6	CHEK2P2		ENSG00000232153.2	4.34082	1.542	0.383403	4.02187	5.77e-05	0.00109479	ENSG00000232153.2	AC073218.1
	ENSG00000250697.1	1.27432	-1.28971	0.409227	-3.15157	0.00162393	0.0134658	ENSG00000250697.1	AC010343.3		ENSG00000277918.1	17.483	1.48829	0.370488	4.0171	5.89e-05	0.00111266	ENSG00000277918.1	RF00003
	ENSG00000237993.1	1.41916	-1.11795	0.355081	-3.14843	0.00164149	0.0135673	ENSG00000237993.1	AL365318.1		ENSG00000237429.1	9.45602	1.01107	0.251735	4.01642	5.91e-05	0.0011149	ENSG00000237429.1	BX293535.1
	ENSG00000135298.12	20.6005	-1.05488	0.336121	-3.1384	0.00169871	0.013888	ENSG00000135298.12	ADGRB3		ENSG00000278588.1	27.9991	1.08317	0.269684	4.01644	5.91e-05	0.0011149	ENSG00000278588.1	HIST1H2BI
	ENSG00000226519.1	1.87602	-1.57526	0.503137	-3.13088	0.00174282	0.0141663	ENSG00000226519.1	LINC00390		ENSG00000279946.1	3.7084	1.03676	0.258276	4.01416	5.97e-05	0.00112362	ENSG00000279946.1	AC244034.3
	ENSG00000268100.1	45.3792	-1.1791	0.377498	-3.12345	0.00178742	0.0144537	ENSG00000268100.1	ZNF725P		ENSG00000229224.1	1.17788	1.89787	0.472983	4.01257	6.01e-05	0.00113023	ENSG00000229224.1	AC105398.1
	ENSG00000106648.12	1.75304	-1.38469	0.443517	-3.12207	0.00179583	0.0144995	ENSG00000106648.12	GALNTL5		ENSG00000259271.1	2.79793	2.2653	0.564808	4.01074	6.05e-05	0.00113699	ENSG00000259271.1	ANKRD62P1
	ENSG00000145321.11	0.834172	-1.98714	0.636853	-3.12025	0.00180698	0.0145534	ENSG00000145321.11	GC		ENSG00000210077.1	2.3266	1.14585	0.286119	4.00481	6.21e-05	0.00116073	ENSG00000210077.1	MT-TV
	ENSG00000117507.4	16.9902	-1.23944	0.397442	-3.11854	0.00181749	0.0146157	ENSG00000117507.4	FMO6P		ENSG00000236780.4	126.839	1.11176	0.277709	4.00334	6.25e-05	0.00116691	ENSG00000236780.4	LINC01829
	ENSG00000163623.8	406.491	-1.01817	0.32662	-3.1173	0.00182517	0.014658	ENSG00000163623.8	NKX6-1		ENSG00000235049.1	10.858	1.34704	0.33652	4.00285	6.26e-05	0.00116885	ENSG00000235049.1	LINC00940
	ENSG00000268916.4	36.5403	-1.11712	0.362549	-3.0813	0.00206098	0.0160156	ENSG00000268916.4	CSAG3		ENSG00000259587.2	2.1797	1.10044	0.275658	3.99206	6.55e-05	0.00120943	ENSG00000259587.2	AC114546.2
	ENSG00000277693.1	9.61363	-1.74385	0.566183	-3.08002	0.00206989	0.016069	ENSG00000277693.1	AP003900.1		ENSG00000269900.3	13.9975	1.36286	0.34151	3.9907	6.59e-05	0.00121532	ENSG00000269900.3	RMRP
	ENSG00000211664.2	44.9779	-1.27574	0.414676	-3.07647	0.00209464	0.0162002	ENSG00000211664.2	IGLV2-18		ENSG00000159251.6	43.9218	1.04919	0.263023	3.98895	6.64e-05	0.00122109	ENSG00000159251.6	ACTC1
	ENSG00000072041.15	248.952	-1.14185	0.371347	-3.07489	0.00210583	0.0162421	ENSG00000072041.15	SLC6A15		ENSG00000198797.6	94.519	1.3178	0.330361	3.98897	6.64e-05	0.00122109	ENSG00000198797.6	BRINP2
	ENSG00000280415.1	1.47912	-2.17386	0.708992	-3.06613	0.00216847	0.0166396	ENSG00000280415.1	AC005252.3		ENSG00000255794.5	367.266	1.08986	0.273401	3.9863	6.71e-05	0.00123109	ENSG00000255794.5	RMST
	ENSG00000139515.5	1.36077	-1.56634	0.511803	-3.06044	0.00221012	0.0168766	ENSG00000139515.5	PDX1		ENSG00000166159.9	35.2455	1.60542	0.402852	3.98513	6.74e-05	0.00123555	ENSG00000166159.9	LRTM2
	ENSG00000232508.1	14.3047	-1.18168	0.386158	-3.0601	0.00221264	0.0168895	ENSG00000232508.1	MRPL45P1		ENSG00000280429.1	2.83731	1.3436	0.337713	3.97852	6.93e-05	0.00126445	ENSG00000280429.1	AF001548.3
	ENSG00000224041.3	29.7852	-1.17321	0.383755	-3.05719	0.00223421	0.0170112	ENSG00000224041.3	IGKV3D-15		ENSG00000148702.13	23.8441	1.30419	0.328084	3.97517	7.03e-05	0.00127676	ENSG00000148702.13	HABP2
	ENSG00000241294.1	240.412	-1.27719	0.418664	-3.05064	0.00228355	0.0172685	ENSG00000241294.1	IGKV2-24		ENSG00000280029.2	1.47918	1.15525	0.290881	3.97155	7.14e-05	0.00129356	ENSG00000280029.2	AC244517.11
	ENSG00000106410.13	2.0294	-1.69121	0.554721	-3.04876	0.00229785	0.0173571	ENSG00000106410.13	NOBOX		ENSG00000277504.1	2.48877	1.1249	0.283547	3.96724	7.27e-05	0.00131376	ENSG00000277504.1	AC010536.3
	ENSG00000196570.2	5.66749	-1.26166	0.416004	-3.03282	0.00242284	0.0180663	ENSG00000196570.2	PFN3		ENSG00000279036.1	4.3426	1.3925	0.351166	3.96537	7.33e-05	0.00132299	ENSG00000279036.1	AC015656.1
	ENSG00000249776.4	1.66941	-1.22635	0.40525	-3.02617	0.00247677	0.0183453	ENSG00000249776.4	AC124854.1		ENSG00000276335.1	1.96989	1.85774	0.468663	3.96393	7.37e-05	0.00132989	ENSG00000276335.1
	ENSG00000264029.1	0.465055	-1.29116	0.427137	-3.02281	0.00250439	0.0184979	ENSG00000264029.1	AC061975.3		ENSG00000189292.14	209.634	1.10259	0.278476	3.95937	7.51e-05	0.00134984	ENSG00000189292.14	ALKAL2
	ENSG00000259823.4	26.5164	-1.03313	0.342656	-3.01506	0.00256924	0.0188517	ENSG00000259823.4	LYPD8		ENSG00000204583.8	28.4186	1.24491	0.314421	3.95935	7.52e-05	0.00134984	ENSG00000204583.8	LRCOL1
	ENSG00000235890.2	94.1521	-1.03578	0.34391	-3.01178	0.00259721	0.0189876	ENSG00000235890.2	TSPEAR-AS1		ENSG00000202125.1	1.96514	1.82733	0.461592	3.95876	7.53e-05	0.00135203	ENSG00000202125.1	RNU1-100P
	ENSG00000266736.1	0.926977	-3.21667	1.069	-3.00905	0.00262064	0.0191224	ENSG00000266736.1	GTF2IP6		ENSG00000226337.3	4.62233	1.89626	0.479028	3.95856	7.54e-05	0.00135262	ENSG00000226337.3	AL353616.2
	ENSG00000142538.1	0.708194	-1.61185	0.535999	-3.00719	0.00263672	0.0192033	ENSG00000142538.1	PTH2		ENSG00000212206.1	2.13251	1.03932	0.262737	3.95574	7.63e-05	0.00136285	ENSG00000212206.1	RF00265
	ENSG00000232216.1	73.7885	-1.26399	0.420396	-3.00667	0.00264129	0.0192201	ENSG00000232216.1	IGHV3-43		ENSG00000275877.1	56.0516	1.70021	0.429862	3.95525	7.65e-05	0.00136361	ENSG00000275877.1	RF00002
	ENSG00000226102.3	2.13133	-1.05352	0.35107	-3.0009	0.00269185	0.0195106	ENSG00000226102.3	SEPT7P3		ENSG00000201643.1	22.3514	1.23694	0.312744	3.95511	7.65e-05	0.00136361	ENSG00000201643.1	SNORA14A
	ENSG00000253178.1	0.992606	-1.48146	0.493818	-3.00002	0.00269962	0.0195401	ENSG00000253178.1	AC022559.1		ENSG00000281655.1	41.8145	1.54937	0.392069	3.95179	7.76e-05	0.00137683	ENSG00000281655.1	AP000851.2
	ENSG00000268055.1	1.37508	-1.13756	0.379182	-3.00003	0.00269951	0.0195401	ENSG00000268055.1	AC067969.1		ENSG00000274012.1	2702.3	1.10503	0.279792	3.94947	7.83e-05	0.00138617	ENSG00000274012.1	RN7SL2
	ENSG00000175161.12	75.5203	-1.1034	0.368018	-2.99821	0.00271569	0.0196328	ENSG00000175161.12	CADM2		ENSG00000277011.1	4.57274	1.57726	0.399454	3.94853	7.86e-05	0.00139102	ENSG00000277011.1	AC148477.4
	ENSG00000240497.2	1.41421	-1.23825	0.415168	-2.98254	0.00285871	0.0204879	ENSG00000240497.2	AC092919.1		ENSG00000206596.1	14.2476	1.63281	0.413854	3.94539	7.97e-05	0.00140586	ENSG00000206596.1	RNU1-27P
	ENSG00000233515.1	11.1227	-1.89001	0.634454	-2.97895	0.00289235	0.0206693	ENSG00000233515.1	LINC01518		ENSG00000101203.15	13.3531	1.04577	0.265261	3.94242	8.07e-05	0.00141922	ENSG00000101203.15	COL20A1
	ENSG00000224141.4	27.3145	-2.17404	0.729905	-2.97852	0.00289641	0.0206797	ENSG00000224141.4	MIR548XHG		ENSG00000196415.8	4.39794	1.308	0.331939	3.9405	8.13e-05	0.00143007	ENSG00000196415.8	PRTN3
	ENSG00000231442.3	0.513669	-1.93293	0.649688	-2.97517	0.00292827	0.0208169	ENSG00000231442.3	LARP1BP1		ENSG00000261713.5	0.971559	1.70467	0.43263	3.94026	8.14e-05	0.00143091	ENSG00000261713.5	SSTR5-AS1
	ENSG00000147869.4	1.58031	-1.4907	0.502079	-2.96906	0.00298715	0.0211358	ENSG00000147869.4	CER1		ENSG00000265121.1	1.07581	1.69129	0.429332	3.93935	8.17e-05	0.001434	ENSG00000265121.1	AC068594.2
	ENSG00000266450.1	2.22083	-1.79629	0.606224	-2.96308	0.00304581	0.0214609	ENSG00000266450.1	AC019183.1		ENSG00000235563.1	2.43887	1.3581	0.344954	3.93703	8.25e-05	0.00144248	ENSG00000235563.1	AL445183.2
	ENSG00000229618.1	1.85865	-1.07905	0.364225	-2.96259	0.0030506	0.0214767	ENSG00000229618.1	AC011287.1		ENSG00000236253.6	689.264	1.20207	0.305374	3.93638	8.27e-05	0.0014452	ENSG00000236253.6	SLC25A3P1
	ENSG00000279220.1	19.2544	-1.57278	0.531103	-2.96135	0.00306298	0.0215367	ENSG00000279220.1	AC007383.4		ENSG00000227892.1	1.11473	2.03379	0.517442	3.93046	8.48e-05	0.0014739	ENSG00000227892.1	OR5P4P
	ENSG00000276775.1	95.1995	-1.28934	0.43766	-2.94598	0.00321931	0.0223164	ENSG00000276775.1	IGHV4-4		ENSG00000259359.1	5.49311	1.08269	0.275477	3.93025	8.49e-05	0.00147459	ENSG00000259359.1	AC012409.1
	ENSG00000168131.4	0.544073	-1.34943	0.458254	-2.94472	0.0032325	0.0223838	ENSG00000168131.4	OR2B2		ENSG00000235584.2	1.44738	1.30292	0.332008	3.92436	8.7e-05	0.00150431	ENSG00000235584.2	AC008268.1
	ENSG00000255079.1	1.10874	-1.33943	0.456225	-2.93591	0.00332574	0.0228017	ENSG00000255079.1	AC104241.2		ENSG00000218521.1	0.843189	1.70525	0.434687	3.92293	8.75e-05	0.00151143	ENSG00000218521.1	AL589655.1
	ENSG00000205777.16	10.4205	-2.47684	0.844526	-2.93281	0.00335907	0.0229612	ENSG00000205777.16	GAGE1		ENSG00000135902.8	18.6281	1.36756	0.348711	3.92175	8.79e-05	0.00151822	ENSG00000135902.8	CHRND
	ENSG00000157060.13	7.56351	-1.20563	0.411559	-2.92942	0.00339598	0.0231593	ENSG00000157060.13	SHCBP1L		ENSG00000166118.6	3.29969	1.88149	0.479822	3.92121	8.81e-05	0.00151976	ENSG00000166118.6	SPATA19
	ENSG00000249909.1	0.56129	-1.76286	0.602448	-2.92616	0.00343177	0.0233393	ENSG00000249909.1	CYCTP		ENSG00000259476.1	1.51003	1.10959	0.283287	3.91685	8.97e-05	0.00153938	ENSG00000259476.1	AC018904.2
	ENSG00000165970.10	1.13964	-1.76761	0.604747	-2.92289	0.003468	0.0235137	ENSG00000165970.10	SLC6A5		ENSG00000103546.17	7.12176	1.45225	0.371237	3.91192	9.16e-05	0.00156353	ENSG00000103546.17	SLC6A2
	ENSG00000243981.4	0.532897	-2.37788	0.81588	-2.91449	0.00356266	0.0239784	ENSG00000243981.4	AC064862.6		ENSG00000182132.11	229.55	1.10165	0.281654	3.91137	9.18e-05	0.0015664	ENSG00000182132.11	KCNIP1
	ENSG00000277653.1	1.1207	-1.10172	0.378217	-2.91294	0.00358041	0.0240748	ENSG00000277653.1	RF01909		ENSG00000200731.1	2.79535	1.28064	0.328049	3.90381	9.47e-05	0.00160579	ENSG00000200731.1	RNU1-124P
	ENSG00000248474.1	1.00469	-2.28402	0.784123	-2.91283	0.00358166	0.0240794	ENSG00000248474.1	LINC02122		ENSG00000261039.2	24.4621	1.26402	0.323902	3.90246	9.52e-05	0.00161283	ENSG00000261039.2	LINC02544
	ENSG00000237111.1	9.29111	-1.28645	0.44317	-2.90283	0.00369803	0.0246273	ENSG00000237111.1	IGHJ3P		ENSG00000206199.8	12.6329	1.1298	0.289571	3.90162	9.56e-05	0.00161524	ENSG00000206199.8	ANKUB1
	ENSG00000236231.1	3.28379	-1.08346	0.374451	-2.89345	0.00381037	0.0251564	ENSG00000236231.1	AC017048.2		ENSG00000279771.1	1.98127	1.03799	0.266761	3.89108	9.98e-05	0.00167164	ENSG00000279771.1	AP000997.3
	ENSG00000227877.5	17.6283	-1.02026	0.352607	-2.89348	0.00380997	0.0251564	ENSG00000227877.5	MRLN		ENSG00000261231.5	1.58364	1.738	0.446922	3.88882	0.000100732	0.00168461	ENSG00000261231.5	LINC02133
	ENSG00000172365.2	1.12066	-2.37843	0.822345	-2.89226	0.00382483	0.0252086	ENSG00000172365.2	OR5B2		ENSG00000256542.2	6.62303	1.59532	0.410284	3.88832	0.000100939	0.00168539	ENSG00000256542.2	AC148477.2
	ENSG00000236333.3	105.095	-1.07641	0.372998	-2.88584	0.00390374	0.0256206	ENSG00000236333.3	TRHDE-AS1		ENSG00000260173.1	2.58821	1.01161	0.260311	3.88618	0.000101834	0.00169397	ENSG00000260173.1	AC020779.2
	ENSG00000253998.3	21.8638	-1.40594	0.48817	-2.88002	0.00397647	0.025993	ENSG00000253998.3	IGKV2-29		ENSG00000248300.1	0.779252	2.11701	0.544831	3.88563	0.000102066	0.00169682	ENSG00000248300.1	LINC02360
	ENSG00000278804.1	1.44243	-2.9624	1.03958	-2.84963	0.00437707	0.0278695	ENSG00000278804.1			ENSG00000257927.1	3.21382	1.31982	0.3404	3.87726	0.000105639	0.00173757	ENSG00000257927.1	MRPS36P5
	ENSG00000172362.2	3.2824	-1.496	0.526151	-2.84328	0.0044652	0.0283255	ENSG00000172362.2	OR5B12		ENSG00000201321.1	7.80428	1.92283	0.495966	3.87694	0.000105778	0.00173802	ENSG00000201321.1	RNA5S9
	ENSG00000231013.1	3.16304	-1.13267	0.398583	-2.84173	0.00448696	0.0284192	ENSG00000231013.1	AC013275.1		ENSG00000255871.2	2.82657	1.60605	0.414503	3.87464	0.000106783	0.00174976	ENSG00000255871.2	AC007529.1
	ENSG00000226298.1	0.559024	-1.19167	0.41945	-2.84104	0.00449669	0.0284595	ENSG00000226298.1	RAD23BP3		ENSG00000206751.1	1.80563	1.3373	0.345297	3.8729	0.000107547	0.00176159	ENSG00000206751.1	RF00019
	ENSG00000213107.2	0.607388	-1.24449	0.438055	-2.84094	0.00449808	0.028464	ENSG00000213107.2	AHCYP5		ENSG00000254021.1	1.71634	1.43643	0.371037	3.87139	0.000108218	0.00176786	ENSG00000254021.1	AC027031.1
	ENSG00000255411.1	0.656063	-3.12494	1.10002	-2.84079	0.00450013	0.0284728	ENSG00000255411.1	LINC02548		ENSG00000230922.1	1.79942	1.75382	0.453031	3.8713	0.000108257	0.00176786	ENSG00000230922.1	AL079301.1
	ENSG00000267453.5	26.052	-1.17894	0.415669	-2.83624	0.00456488	0.0287665	ENSG00000267453.5	LINC01835		ENSG00000200558.1	3.69824	1.19702	0.309417	3.86863	0.000109447	0.00178166	ENSG00000200558.1	RNA5SP429
	ENSG00000257126.4	1.72377	-2.43557	0.862063	-2.82528	0.00472399	0.0294914	ENSG00000257126.4	FOXG1-AS1		ENSG00000258024.1	1.46715	1.21846	0.315154	3.86625	0.000110523	0.00179641	ENSG00000258024.1	OR5BT1P
	ENSG00000250060.1	1.88398	-2.7519	0.974178	-2.82484	0.00473036	0.0295222	ENSG00000250060.1	AC122710.1		ENSG00000231762.1	1.56934	1.44608	0.374473	3.86166	0.000112621	0.00182559	ENSG00000231762.1	AL590426.1
	ENSG00000278599.3	3.59351	-1.00614	0.357599	-2.8136	0.004899	0.0303095	ENSG00000278599.3	TBC1D3E		ENSG00000250425.1	1.82153	1.18617	0.307344	3.85942	0.000113658	0.00183698	ENSG00000250425.1	OR7E35P
	ENSG00000254486.1	0.642087	-1.21107	0.430693	-2.8119	0.00492495	0.0304206	ENSG00000254486.1	LINC02547		ENSG00000142611.15	140.075	1.14581	0.298076	3.84403	0.000121032	0.00193518	ENSG00000142611.15	PRDM16
	ENSG00000153779.9	2.7214	-2.06375	0.734384	-2.81017	0.00495147	0.0305413	ENSG00000153779.9	TGIF2LX		ENSG00000276871.1	3.24351	1.52596	0.397167	3.84211	0.000121979	0.00194664	ENSG00000276871.1	RF00002
	ENSG00000071991.7	29.2743	-1.64719	0.58766	-2.80296	0.00506353	0.0310083	ENSG00000071991.7	CDH19		ENSG00000162456.8	12.9169	1.6102	0.419181	3.84131	0.00012238	0.00195157	ENSG00000162456.8	KNCN
	ENSG00000170920.2	1.03375	-1.66212	0.593271	-2.80162	0.00508466	0.0310994	ENSG00000170920.2	OR7G3		ENSG00000265403.1	1.39609	1.08576	0.282858	3.83855	0.000123764	0.00196727	ENSG00000265403.1
	ENSG00000278342.1	0.935615	-1.09854	0.392824	-2.79652	0.0051657	0.0314591	ENSG00000278342.1	AL133373.1		ENSG00000199405.1	2.0505	1.53289	0.39998	3.83242	0.00012689	0.00200982	ENSG00000199405.1	SNORA1B
	ENSG00000228290.5	1.25646	-1.3152	0.470794	-2.79358	0.0052128	0.031663	ENSG00000228290.5	TBX18-AS1		ENSG00000118017.3	3.65487	1.00493	0.262297	3.83127	0.000127484	0.00201638	ENSG00000118017.3	A4GNT
	ENSG00000232001.1	0.605346	-1.81755	0.651317	-2.79057	0.00526151	0.0318762	ENSG00000232001.1	AC108868.2		ENSG00000184022.3	1.11613	2.70143	0.705913	3.82687	0.000129784	0.00204036	ENSG00000184022.3	OR2T10
	ENSG00000267670.1	9.10455	-1.01525	0.36388	-2.79008	0.00526951	0.031911	ENSG00000267670.1	AC022098.2		ENSG00000250748.5	2.62502	1.04485	0.273108	3.82577	0.000130365	0.00204797	ENSG00000250748.5	AC025419.1
	ENSG00000188816.3	2.86499	-1.29604	0.464638	-2.78935	0.00528132	0.0319596	ENSG00000188816.3	HMX2		ENSG00000253105.4	1.26442	1.29384	0.338214	3.82551	0.000130501	0.00204933	ENSG00000253105.4	AP003548.1
	ENSG00000273840.1	1.19397	-2.48107	0.890344	-2.78665	0.00532565	0.0321312	ENSG00000273840.1	AF254983.1		ENSG00000129244.7	857.522	1.06981	0.279948	3.82144	0.000132673	0.00207341	ENSG00000129244.7	ATP1B2
	ENSG00000223777.1	0.844133	-1.05207	0.377667	-2.7857	0.00534127	0.032189	ENSG00000223777.1	AC092162.1		ENSG00000280140.1	1.03185	1.28977	0.337737	3.81886	0.000134068	0.00209057	ENSG00000280140.1	AC098679.4
	ENSG00000164256.8	7.23368	-1.17434	0.422961	-2.77647	0.00549522	0.0328865	ENSG00000164256.8	PRDM9		ENSG00000169877.8	2.18035	1.01602	0.26616	3.81733	0.000134905	0.00210053	ENSG00000169877.8	AHSP
	ENSG00000212712.2	1.06727	-1.10534	0.398392	-2.77451	0.00552843	0.0330197	ENSG00000212712.2	AP002414.1		ENSG00000108684.13	80.1128	1.27045	0.333228	3.81255	0.00013754	0.00212742	ENSG00000108684.13	ASIC2
	ENSG00000182077.9	26.13	-1.18603	0.427711	-2.77298	0.00555462	0.0331497	ENSG00000182077.9	PTCHD3		ENSG00000127083.7	201.906	1.21529	0.319076	3.80879	0.000139649	0.00215375	ENSG00000127083.7	OMD
	ENSG00000248571.1	3.05392	-1.1516	0.415607	-2.77089	0.00559025	0.0333276	ENSG00000248571.1	AC106882.1		ENSG00000230623.2	9.69611	1.91176	0.501949	3.80867	0.000139715	0.0021539	ENSG00000230623.2	AC104461.1
	ENSG00000264080.1	3.22854	-1.67375	0.604498	-2.76883	0.00562584	0.0334972	ENSG00000264080.1	AP005057.1		ENSG00000259508.1	15.9977	1.27699	0.335433	3.80699	0.000140669	0.00216632	ENSG00000259508.1	AL132801.1
	ENSG00000207805.2	7.27723	-1.49342	0.539856	-2.76634	0.005669	0.0336877	ENSG00000207805.2	MIR483		ENSG00000256943.1	3.73645	1.63001	0.428785	3.80147	0.00014384	0.00220069	ENSG00000256943.1	AC148477.3
	ENSG00000224960.3	0.595906	-2.59275	0.941416	-2.75409	0.00588554	0.0345996	ENSG00000224960.3	PPP4R3C		ENSG00000163735.6	234.46	1.16009	0.305323	3.79954	0.000144963	0.00221236	ENSG00000163735.6	CXCL5
	ENSG00000152034.9	1.61695	-1.46325	0.531585	-2.75262	0.00591204	0.0347167	ENSG00000152034.9	MCHR2		ENSG00000274444.1	7.4981	1.08143	0.284691	3.79862	0.000145502	0.00221969	ENSG00000274444.1	AC078909.2
	ENSG00000278068.1	1.23874	-1.20824	0.439426	-2.74959	0.00596693	0.0349709	ENSG00000278068.1	AL136317.3		ENSG00000105492.14	7.90546	1.4218	0.374512	3.79639	0.000146816	0.00223248	ENSG00000105492.14	SIGLEC6
	ENSG00000263639.4	4.78064	-1.01642	0.371228	-2.738	0.00618135	0.0359086	ENSG00000263639.4	MSMB		ENSG00000206585.1	82.3029	1.28589	0.338997	3.79323	0.000148701	0.00225222	ENSG00000206585.1	RNVU1-7
	ENSG00000274391.3	4.23985	-1.87853	0.686601	-2.73599	0.00621924	0.0360494	ENSG00000274391.3	TPTE		ENSG00000267206.4	6.88998	1.10767	0.292052	3.79271	0.000149011	0.00225611	ENSG00000267206.4	LCN6
	ENSG00000279777.1	1.10821	-1.11463	0.407861	-2.73287	0.00627856	0.0362836	ENSG00000279777.1			ENSG00000186973.9	331.009	1.1096	0.292661	3.79142	0.000149788	0.00226544	ENSG00000186973.9	FAM183A
	ENSG00000280262.1	1.50045	-1.27578	0.46709	-2.73133	0.00630785	0.0364081	ENSG00000280262.1	AC093671.1		ENSG00000251538.4	7.92403	1.13351	0.299015	3.79081	0.000150156	0.00226904	ENSG00000251538.4	LINC02201
	ENSG00000277352.1	3.59978	-1.47656	0.541243	-2.72809	0.00637032	0.0366684	ENSG00000277352.1	AP001065.2		ENSG00000212605.1	3.21849	1.48297	0.391726	3.78572	0.000153262	0.00230559	ENSG00000212605.1	RNU1-56P
	ENSG00000254251.1	0.948303	-1.09201	0.400412	-2.72722	0.006387	0.0367294	ENSG00000254251.1	AC103770.1		ENSG00000279480.1	1.88022	1.40431	0.371086	3.78434	0.000154118	0.00231599	ENSG00000279480.1	AC138466.4
	ENSG00000211648.2	929.283	-1.03981	0.381805	-2.7234	0.00646139	0.0370713	ENSG00000211648.2	IGLV1-47		ENSG00000200354.1	4.97985	1.22944	0.325442	3.77775	0.000158253	0.00236391	ENSG00000200354.1	SNORA71D
	ENSG00000126752.7	17.7281	-1.2801	0.47202	-2.71197	0.00668852	0.0379772	ENSG00000126752.7	SSX1		ENSG00000224031.1	1.37571	1.00973	0.26767	3.77229	0.000161756	0.00240516	ENSG00000224031.1	TCEAL3-AS1
	ENSG00000187033.8	0.825071	-1.06134	0.39152	-2.71083	0.00671157	0.0380773	ENSG00000187033.8	SAMD7		ENSG00000115009.10	608.105	1.06465	0.282253	3.77196	0.000161969	0.00240572	ENSG00000115009.10	CCL20
	ENSG00000211947.2	1154.15	-1.09491	0.404133	-2.70928	0.00674295	0.0381931	ENSG00000211947.2	IGHV3-21		ENSG00000230500.1	2.33741	1.51108	0.400671	3.77137	0.000162352	0.00241056	ENSG00000230500.1	MKX-AS1
	ENSG00000225523.2	17.9148	-1.38222	0.51179	-2.70077	0.00691801	0.0388983	ENSG00000225523.2	IGKV6D-21		ENSG00000179242.14	109.89	1.10652	0.293902	3.76492	0.000166601	0.00245923	ENSG00000179242.14	CDH4
	ENSG00000259888.1	3.848	-1.03764	0.384213	-2.70068	0.00691984	0.0388983	ENSG00000259888.1			ENSG00000078898.6	14.1128	1.29494	0.344311	3.76096	0.000169264	0.00248616	ENSG00000078898.6	BPIFB2
	ENSG00000225980.3	0.604969	-1.54094	0.571951	-2.69418	0.00705622	0.0395019	ENSG00000225980.3	OR7E19P		ENSG00000279530.1	4.82235	1.05217	0.280695	3.74844	0.00017794	0.0025812	ENSG00000279530.1	AC092881.1
	ENSG00000257893.2	0.924618	-1.25498	0.466533	-2.69001	0.00714506	0.0398671	ENSG00000257893.2	LINC02404		ENSG00000279725.1	1.18905	1.57638	0.420861	3.74561	0.000179954	0.00260325	ENSG00000279725.1	AL391005.1
	ENSG00000226695.1	3.60806	-1.10897	0.412342	-2.68944	0.00715724	0.0399146	ENSG00000226695.1	ANKRD20A10P		ENSG00000274004.1	2.173	1.01986	0.272306	3.74526	0.000180208	0.00260515	ENSG00000274004.1	RF01974
	ENSG00000253692.3	1.73374	-1.59115	0.591747	-2.6889	0.00716871	0.0399727	ENSG00000253692.3	IGHEP1		ENSG00000206941.1	3.11171	1.24758	0.333171	3.74457	0.0001807	0.00260917	ENSG00000206941.1	SNORD15A
	ENSG00000224209.5	4.88833	-1.15576	0.429911	-2.68837	0.00718022	0.040021	ENSG00000224209.5	LINC00466		ENSG00000222862.2	1.89089	1.21101	0.323719	3.74092	0.000183349	0.00264241	ENSG00000222862.2	RNU6-1086P
	ENSG00000211640.3	669.601	-1.0006	0.373238	-2.68086	0.00734329	0.0406509	ENSG00000211640.3	IGLV6-57		ENSG00000141052.16	83.4347	1.15939	0.310022	3.73971	0.000184232	0.00265	ENSG00000141052.16	MYOCD
	ENSG00000211938.2	111.342	-1.08287	0.404122	-2.67956	0.00737194	0.0407614	ENSG00000211938.2	IGHV3-7		ENSG00000271304.1	1.07668	1.26988	0.339596	3.73938	0.000184475	0.00265117	ENSG00000271304.1	DPRXP2
	ENSG00000199572.1	1.22686	-1.38326	0.51651	-2.6781	0.00740413	0.0409019	ENSG00000199572.1	RNA5SP174		ENSG00000146910.10	2.72866	1.94234	0.520876	3.72898	0.000192255	0.00273346	ENSG00000146910.10	CNPY1
	ENSG00000241383.1	1.22045	-1.25525	0.468931	-2.67683	0.00743214	0.0410244	ENSG00000241383.1	LINC01997		ENSG00000270275.1	1.45189	1.27397	0.341659	3.72879	0.000192398	0.00273457	ENSG00000270275.1	TRMT112P7
	ENSG00000253898.1	0.886253	-1.44371	0.541046	-2.66837	0.00762197	0.0416746	ENSG00000253898.1	LINC01419		ENSG00000183454.12	894.15	1.14001	0.305953	3.72608	0.000194484	0.00275957	ENSG00000183454.12	GRIN2A
	ENSG00000224373.3	1206.59	-1.07692	0.404117	-2.66488	0.00770169	0.0419746	ENSG00000224373.3	IGHV4-59		ENSG00000257849.1	1.40775	1.30112	0.349331	3.7246	0.000195623	0.00277015	ENSG00000257849.1	AC012038.2
	ENSG00000238007.1	0.472844	-1.33536	0.501385	-2.66333	0.00773706	0.0421293	ENSG00000238007.1	AC024619.1		ENSG00000279620.1	2.01074	1.11665	0.299951	3.72279	0.000197035	0.00278664	ENSG00000279620.1	AC099494.3
	ENSG00000186075.11	1.38738	-1.24391	0.467387	-2.66141	0.00778135	0.0423105	ENSG00000186075.11	ZPBP2		ENSG00000214313.7	3.74602	1.40503	0.377493	3.72201	0.000197643	0.00279406	ENSG00000214313.7	AZGP1P1
	ENSG00000181433.8	53.2902	-1.35525	0.50966	-2.65913	0.00783422	0.0425268	ENSG00000181433.8	SAGE1		ENSG00000270523.1	1.84023	1.13536	0.305063	3.72172	0.000197867	0.00279443	ENSG00000270523.1	AC124303.1
	ENSG00000239571.1	7.83071	-1.12977	0.425247	-2.65674	0.00789004	0.0427512	ENSG00000239571.1	IGKV2D-30		ENSG00000203593.3	2.60896	1.09332	0.293897	3.72008	0.000199162	0.0028099	ENSG00000203593.3	AC005342.1
	ENSG00000241151.1	1.78866	-1.08024	0.407021	-2.65403	0.00795372	0.0430041	ENSG00000241151.1	LINC02066		ENSG00000226031.4	7.40979	1.08937	0.293353	3.71351	0.000204408	0.00286287	ENSG00000226031.4	FGF13-AS1
	ENSG00000112038.16	2.59895	-1.24481	0.470305	-2.64681	0.00812538	0.0437028	ENSG00000112038.16	OPRM1		ENSG00000248528.1	0.532385	1.97557	0.533107	3.70576	0.000210755	0.0029256	ENSG00000248528.1	LINC02058
	ENSG00000270550.1	1623.45	-1.05932	0.401792	-2.63649	0.00837682	0.0447417	ENSG00000270550.1	IGHV3-30		ENSG00000165323.14	98.1198	1.08041	0.291804	3.70251	0.000213475	0.00294987	ENSG00000165323.14	FAT3
	ENSG00000248545.2	3.17239	-1.00795	0.382723	-2.63364	0.00844761	0.0450226	ENSG00000248545.2	AC092436.2		ENSG00000171798.16	187.651	1.02156	0.276017	3.70108	0.000214682	0.00296158	ENSG00000171798.16	KNDC1
	ENSG00000211967.3	138.808	-1.01998	0.387295	-2.63359	0.0084488	0.0450226	ENSG00000211967.3	IGHV3-53		ENSG00000264727.1	1.85413	1.21506	0.328421	3.69971	0.000215848	0.00297474	ENSG00000264727.1	AC005725.1
	ENSG00000162896.5	1484.93	-1.00978	0.383546	-2.63274	0.00846981	0.0451071	ENSG00000162896.5	PIGR		ENSG00000267774.2	2.63892	1.35089	0.365199	3.69905	0.000216407	0.00297953	ENSG00000267774.2	AC010776.2
	ENSG00000258065.1	1.14173	-3.11231	1.18347	-2.62981	0.00854334	0.045394	ENSG00000258065.1	AL122126.1		ENSG00000205822.9	3.69384	1.02183	0.276419	3.69667	0.000218447	0.00300305	ENSG00000205822.9	TPTE2P6
	ENSG00000231817.6	1.16558	-1.30632	0.497789	-2.62424	0.00868436	0.0459081	ENSG00000231817.6	LINC01198		ENSG00000178776.4	69.3644	1.19275	0.32313	3.69125	0.00022315	0.00305841	ENSG00000178776.4	C5orf46
	ENSG00000211946.3	61.8471	-1.17126	0.446365	-2.624	0.00869044	0.0459231	ENSG00000211946.3	IGHV3-20		ENSG00000199839.1	1.8633	1.37326	0.372108	3.69047	0.000223837	0.00306385	ENSG00000199839.1	RNA5SP150
	ENSG00000211639.2	43.0708	-1.13854	0.43451	-2.62027	0.00878591	0.0463226	ENSG00000211639.2	IGLV4-60		ENSG00000260487.1	4.24982	1.12421	0.304648	3.69019	0.000224086	0.00306626	ENSG00000260487.1	AC116348.1
	ENSG00000223760.4	11.9346	-1.38445	0.528412	-2.62002	0.00879254	0.046335	ENSG00000223760.4	MED15P9		ENSG00000136110.11	10.6664	1.50006	0.407632	3.67992	0.000233305	0.00316573	ENSG00000136110.11	CNMD
	ENSG00000164299.6	2.67739	-1.09911	0.41963	-2.61925	0.00881237	0.0464173	ENSG00000164299.6	SPZ1		ENSG00000274281.1	3.9405	1.22257	0.332354	3.67852	0.000234589	0.00318111	ENSG00000274281.1	AC022929.2
	ENSG00000224326.1	1.29568	-1.14366	0.438356	-2.60896	0.00908168	0.047436	ENSG00000224326.1	AL136234.1		ENSG00000172927.6	257.254	1.00234	0.272562	3.67746	0.000235564	0.00319024	ENSG00000172927.6	MYEOV
	ENSG00000251629.5	33.4056	-1.57303	0.603696	-2.60567	0.00916951	0.0477268	ENSG00000251629.5	LINC02241		ENSG00000171431.3	1.19068	1.59642	0.434294	3.67588	0.000237027	0.00320389	ENSG00000171431.3	KRT20
	ENSG00000254813.4	0.532455	-1.34724	0.517363	-2.60406	0.00921269	0.047874	ENSG00000254813.4	AC123777.1		ENSG00000132297.10	0.940576	1.36385	0.37128	3.67336	0.000239381	0.0032326	ENSG00000132297.10	HHLA1
	ENSG00000269791.4	1.02082	-1.73299	0.666405	-2.60051	0.00930862	0.0481651	ENSG00000269791.4	SSX4B		ENSG00000112232.8	12.3788	1.32147	0.359852	3.67226	0.000240419	0.00324557	ENSG00000112232.8	KHDRBS2
	ENSG00000254927.1	0.939575	-1.08098	0.415838	-2.59953	0.00933518	0.0482343	ENSG00000254927.1	AC027779.1		ENSG00000271709.1	4.0516	1.07889	0.293878	3.6712	0.000241412	0.00325586	ENSG00000271709.1	AC017033.1
	ENSG00000251407.1	1.23905	-1.59202	0.614254	-2.59179	0.00954785	0.0490066	ENSG00000251407.1	MTND1P22		ENSG00000251844.1	1.14358	1.45702	0.396995	3.67011	0.000242445	0.00326771	ENSG00000251844.1	RF00537
	ENSG00000211959.2	1767.62	-1.00935	0.38966	-2.59033	0.00958841	0.0491849	ENSG00000211959.2	IGHV4-39		ENSG00000276081.1	2.25737	1.14011	0.310792	3.6684	0.000244071	0.0032802	ENSG00000276081.1	MIR7156
	ENSG00000233342.1	1.3739	-1.32354	0.511605	-2.58703	0.00968074	0.0495321	ENSG00000233342.1	AL391361.3		ENSG00000248538.5	162.991	1.01125	0.275896	3.66533	0.000247019	0.00330824	ENSG00000248538.5	AC022784.1
	ENSG00000241870.1	0.876388	-1.26248	0.488406	-2.5849	0.00974069	0.0497484	ENSG00000241870.1	AC008620.1		ENSG00000224458.3	2.4492	1.49364	0.408046	3.66046	0.000251766	0.00336076	ENSG00000224458.3	GUSBP6
											ENSG00000248870.1	3.56663	1.20242	0.328524	3.66006	0.000252152	0.00336311	ENSG00000248870.1	AC026782.2
											ENSG00000251655.5	2.97502	1.69631	0.463866	3.6569	0.000255279	0.00339946	ENSG00000251655.5	PRB1
											ENSG00000171587.13	12.4007	1.11803	0.305795	3.65616	0.000256018	0.00340607	ENSG00000171587.13	DSCAM
											ENSG00000237987.1	1.82824	1.37603	0.3765	3.6548	0.000257381	0.00341877	ENSG00000237987.1	AL606970.4
											ENSG00000205592.12	9.45881	1.21214	0.332008	3.65094	0.000261287	0.00345549	ENSG00000205592.12	MUC19
											ENSG00000182334.1	0.812444	1.80506	0.495197	3.64514	0.000267251	0.00351673	ENSG00000182334.1	OR5P3
											ENSG00000275228.1	0.755771	1.35551	0.372655	3.63743	0.000275369	0.00359333	ENSG00000275228.1	AC024257.5
											ENSG00000260877.1	14.591	1.17605	0.323392	3.63662	0.000276244	0.00360262	ENSG00000260877.1	AP005233.2
											ENSG00000230918.1	3.77788	1.25097	0.344049	3.63603	0.000276875	0.00360852	ENSG00000230918.1	AC008063.1
											ENSG00000262890.1	14.8769	1.18515	0.326146	3.6338	0.000279274	0.00362859	ENSG00000262890.1	AC027281.1
											ENSG00000126266.3	24.1751	1.16724	0.322044	3.62448	0.000289548	0.00372994	ENSG00000126266.3	FFAR1
											ENSG00000010282.13	13.3432	1.20515	0.332886	3.6203	0.000294262	0.00377474	ENSG00000010282.13	HHATL
											ENSG00000173626.8	28.8917	1.16517	0.322024	3.61828	0.000296571	0.00379494	ENSG00000173626.8	TRAPPC3L
											ENSG00000197322.3	4.17619	1.24562	0.344392	3.61686	0.000298203	0.00380479	ENSG00000197322.3	C17orf102
											ENSG00000230657.5	4.06983	1.54252	0.426514	3.61658	0.000298523	0.00380694	ENSG00000230657.5	PRB4
											ENSG00000166840.12	25.6599	1.2402	0.34336	3.61195	0.0003039	0.0038653	ENSG00000166840.12	GLYATL1
											ENSG00000274618.1	23.3491	1.10652	0.306461	3.61063	0.000305452	0.00388135	ENSG00000274618.1	HIST1H4F
											ENSG00000269736.1	4.25854	1.10579	0.306824	3.60397	0.000313388	0.00395802	ENSG00000269736.1	AC010319.5
											ENSG00000177257.2	1.16694	2.80876	0.779878	3.60153	0.000316344	0.00398948	ENSG00000177257.2	DEFB4B
											ENSG00000249631.4	3.25617	1.14799	0.319093	3.59768	0.000321066	0.00403261	ENSG00000249631.4	AC005699.1
											ENSG00000204347.3	23.743	1.72889	0.480733	3.59637	0.000322688	0.00404937	ENSG00000204347.3	BTBD17
											ENSG00000272411.1	0.678354	1.43194	0.398172	3.59627	0.000322808	0.00404967	ENSG00000272411.1	AC116312.1
											ENSG00000272563.1	5.22303	1.02046	0.284004	3.59311	0.000326756	0.0040876	ENSG00000272563.1	AC016745.2
											ENSG00000229981.6	0.506985	1.87663	0.52228	3.59314	0.000326714	0.0040876	ENSG00000229981.6	LINC01435
											ENSG00000228020.2	1.74614	1.05509	0.293775	3.59148	0.000328808	0.00410368	ENSG00000228020.2	HNRNPA1P46
											ENSG00000187151.6	5.05093	1.29677	0.361268	3.5895	0.000331314	0.0041294	ENSG00000187151.6	ANGPTL5
											ENSG00000254863.1	4.77223	1.41843	0.395286	3.58837	0.000332757	0.00414127	ENSG00000254863.1	AP001360.1
											ENSG00000147724.10	101.619	1.13408	0.316288	3.58558	0.000336336	0.00416864	ENSG00000147724.10	FAM135B
											ENSG00000252957.1	0.721863	1.40886	0.39291	3.58571	0.000336159	0.00416864	ENSG00000252957.1	RNA5SP402
											ENSG00000277214.1	1.57114	1.30649	0.364461	3.58472	0.000337445	0.004175	ENSG00000277214.1	AC009159.2
											ENSG00000277945.1	12.603	1.0985	0.306649	3.58227	0.000340624	0.00420448	ENSG00000277945.1	AC107308.1
											ENSG00000162009.8	1.07371	2.06883	0.577668	3.58134	0.000341837	0.00421576	ENSG00000162009.8	SSTR5
											ENSG00000230290.1	1.2511	1.28287	0.358715	3.57628	0.000348523	0.00426949	ENSG00000230290.1	ARMC2-AS1
											ENSG00000235982.1	1.14989	1.15124	0.321906	3.57632	0.000348459	0.00426949	ENSG00000235982.1
											ENSG00000272321.1	3.80412	1.01042	0.28333	3.56623	0.000362147	0.00439058	ENSG00000272321.1	AP003355.2
											ENSG00000265916.1	1.32497	1.28524	0.360487	3.5653	0.000363444	0.00440104	ENSG00000265916.1	AC015818.6
											ENSG00000122548.5	6.34397	1.18534	0.332904	3.56062	0.000369986	0.00446382	ENSG00000122548.5	KIAA0087
											ENSG00000186471.11	51.807	1.10068	0.309228	3.55945	0.000371628	0.00447852	ENSG00000186471.11	AKAP14
											ENSG00000163060.7	60.9587	1.06809	0.300147	3.55855	0.000372911	0.00449014	ENSG00000163060.7	TEKT4
											ENSG00000189295.12	2.48882	1.8963	0.534541	3.54753	0.000388859	0.00464377	ENSG00000189295.12	ANKRD62P1-PARP4P3
											ENSG00000263096.1	0.837336	1.32823	0.375542	3.53683	0.000404955	0.00479664	ENSG00000263096.1	AC007638.2
											ENSG00000257067.4	0.824014	1.2986	0.367861	3.53014	0.000415337	0.00489898	ENSG00000257067.4	AP000797.3
											ENSG00000169953.11	0.572142	1.46494	0.415169	3.52853	0.000417868	0.00491736	ENSG00000169953.11	HSFY2
											ENSG00000160862.11	389.322	1.09572	0.310784	3.52567	0.000422412	0.0049534	ENSG00000160862.11	AZGP1
											ENSG00000261810.1	4.21119	1.35748	0.385055	3.52543	0.000422799	0.00495656	ENSG00000261810.1	AC133565.1
											ENSG00000277010.1	1.14567	1.38613	0.393391	3.52354	0.000425825	0.00498373	ENSG00000277010.1	AC120498.10
											ENSG00000273172.1	13.9497	1.11782	0.317583	3.51978	0.0004319	0.00502835	ENSG00000273172.1	LINC02091
											ENSG00000255746.1	1.55212	1.48906	0.423236	3.51826	0.000434381	0.00504611	ENSG00000255746.1	AC007406.2
											ENSG00000156920.9	0.804103	1.53222	0.435876	3.51526	0.000439324	0.00509092	ENSG00000156920.9	ADGRG4
											ENSG00000206702.1	19.9214	1.44161	0.410405	3.51265	0.000443667	0.00512298	ENSG00000206702.1	RNU1-11P
											ENSG00000261613.2	18.6836	1.05815	0.30142	3.51054	0.000447195	0.00515104	ENSG00000261613.2	AC093525.6
											ENSG00000136698.7	2.12351	1.86539	0.531688	3.50843	0.000450752	0.00517746	ENSG00000136698.7	CFC1
											ENSG00000258739.1	0.919639	1.51269	0.432575	3.49695	0.000470616	0.00535202	ENSG00000258739.1	ENO1P2
											ENSG00000260454.1	2.21589	1.12758	0.322636	3.4949	0.000474248	0.00538914	ENSG00000260454.1	AL355607.2
											ENSG00000226622.4	1.88286	1.25065	0.357903	3.49438	0.000475166	0.00539496	ENSG00000226622.4	AC092155.1
											ENSG00000224958.4	14.6631	1.2152	0.347764	3.49433	0.000475248	0.00539496	ENSG00000224958.4	PGM5-AS1
											ENSG00000229664.1	2.08926	1.13159	0.323871	3.49394	0.000475942	0.00539888	ENSG00000229664.1	AL137186.1
											ENSG00000136275.9	0.945293	1.60952	0.460674	3.49384	0.000476128	0.00539888	ENSG00000136275.9	C7orf69
											ENSG00000237087.1	9.28106	1.47468	0.422185	3.49297	0.00047768	0.00541212	ENSG00000237087.1	AC068134.2
											ENSG00000277268.1	554.306	1.30448	0.373591	3.49174	0.000479886	0.00542838	ENSG00000277268.1	LHX1-DT
											ENSG00000250259.1	3.62556	1.43563	0.41129	3.49055	0.000482035	0.00544686	ENSG00000250259.1	AC019103.1
											ENSG00000273079.3	24.5131	1.04686	0.300008	3.48943	0.000484056	0.00546531	ENSG00000273079.3	GRIN2B
											ENSG00000227136.2	2.89897	1.08376	0.310745	3.48761	0.000487366	0.00548566	ENSG00000227136.2
											ENSG00000234567.1	4.18008	1.06458	0.305388	3.486	0.000490303	0.00550932	ENSG00000234567.1	AL024497.2
											ENSG00000196553.12	1.35641	1.22289	0.350991	3.4841	0.000493797	0.00553974	ENSG00000196553.12	CCDC196
											ENSG00000224739.2	6.81449	1.05991	0.304291	3.48322	0.000495415	0.00555198	ENSG00000224739.2	AC016735.1
											ENSG00000183036.9	1197.67	1.19935	0.344462	3.48182	0.000498024	0.00557383	ENSG00000183036.9	PCP4
											ENSG00000277741.3	1.4301	1.22009	0.350703	3.47898	0.000503333	0.00562353	ENSG00000277741.3	GOLGA6L17P
											ENSG00000223728.3	1.35648	1.6711	0.480406	3.47852	0.000504193	0.00562498	ENSG00000223728.3	AC239801.1
											ENSG00000237361.2	25.1691	1.2558	0.36166	3.47232	0.000515983	0.00572174	ENSG00000237361.2	TUSC8
											ENSG00000260907.1	1.96359	1.21969	0.351307	3.47187	0.000516847	0.00572681	ENSG00000260907.1	AC015818.2
											ENSG00000111404.5	12.3537	1.12993	0.325496	3.47142	0.000517721	0.00573349	ENSG00000111404.5	RERGL
											ENSG00000250685.6	0.997925	1.51955	0.437951	3.46967	0.000521092	0.00576477	ENSG00000250685.6	AC009123.1
											ENSG00000187905.9	27.959	1.10454	0.318458	3.46842	0.000523531	0.0057857	ENSG00000187905.9	LRRC74B
											ENSG00000280439.1	7.85615	1.13265	0.326766	3.46626	0.000527756	0.00582629	ENSG00000280439.1	AC004836.1
											ENSG00000280145.2	11.9345	1.30575	0.376718	3.46612	0.000528035	0.00582784	ENSG00000280145.2	CU638689.4
											ENSG00000233536.2	3.97384	1.68494	0.486165	3.46579	0.000528675	0.00583339	ENSG00000233536.2	AP000943.1
											ENSG00000267333.1	0.673978	1.68645	0.486885	3.46375	0.0005327	0.00586953	ENSG00000267333.1	ASNSP6
											ENSG00000186526.11	7.57849	1.17228	0.338841	3.45966	0.000540854	0.00593829	ENSG00000186526.11	CYP4F8
											ENSG00000281124.1	0.719639	1.24176	0.359043	3.45854	0.000543119	0.00596005	ENSG00000281124.1
											ENSG00000143595.11	2.51427	1.15111	0.333175	3.45497	0.000550355	0.00602381	ENSG00000143595.11	AQP10
											ENSG00000230461.7	3.05637	1.05896	0.306608	3.4538	0.000552746	0.00604371	ENSG00000230461.7	PROX1-AS1
											ENSG00000279211.1	0.884895	1.16755	0.338325	3.45096	0.000558586	0.00609179	ENSG00000279211.1	AC124864.1
											ENSG00000200795.1	285.074	1.25481	0.363651	3.4506	0.00055934	0.00609344	ENSG00000200795.1	RNU4-1
											ENSG00000143125.5	67.3413	1.19827	0.347683	3.44644	0.000568018	0.00616123	ENSG00000143125.5	PROK1
											ENSG00000230448.4	0.947527	1.36757	0.396947	3.44523	0.000570578	0.00617789	ENSG00000230448.4	LINC00276
											ENSG00000143520.6	2.93194	1.29472	0.375997	3.44343	0.00057438	0.00620044	ENSG00000143520.6	FLG2
											ENSG00000212398.1	0.515193	1.61993	0.470435	3.44348	0.000574273	0.00620044	ENSG00000212398.1	RNU6-1248P
											ENSG00000255223.3	1.44153	2.17064	0.630795	3.44111	0.000579328	0.00624541	ENSG00000255223.3	OR5M11
											ENSG00000227236.2	1.33961	1.54719	0.449692	3.44056	0.000580509	0.00625446	ENSG00000227236.2	AL583844.1
											ENSG00000140287.9	21.9023	1.00932	0.293604	3.43767	0.000586738	0.00630117	ENSG00000140287.9	HDC
											ENSG00000074211.12	352.289	1.07543	0.312886	3.43713	0.000587904	0.00631056	ENSG00000074211.12	PPP2R2C
											ENSG00000250328.4	30.4168	1.14437	0.333323	3.43322	0.000596468	0.00638132	ENSG00000250328.4	AC022101.1
											ENSG00000260120.1	0.749518	1.17334	0.342495	3.42586	0.000612847	0.00650545	ENSG00000260120.1	AC104066.2
											ENSG00000249816.5	11.6813	1.11609	0.325752	3.42619	0.000612121	0.00650545	ENSG00000249816.5	LINC00964
											ENSG00000260403.1	1.62736	1.50742	0.440251	3.424	0.000617059	0.00654523	ENSG00000260403.1	AC120498.3
											ENSG00000226917.4	1.82222	1.33914	0.391425	3.42118	0.000623497	0.0065986	ENSG00000226917.4	LINC01276
											ENSG00000235470.4	2.01482	1.56302	0.457266	3.41817	0.000630433	0.00665848	ENSG00000235470.4	NEURL1-AS1
											ENSG00000224717.1	53.6365	1.03453	0.302711	3.41754	0.000631902	0.0066675	ENSG00000224717.1	AC098936.1
											ENSG00000244292.1	1.52966	1.34638	0.394111	3.41625	0.000634901	0.00668754	ENSG00000244292.1	OR9N1P
											ENSG00000205426.9	394.937	1.03018	0.301761	3.4139	0.000640401	0.00674033	ENSG00000205426.9	KRT81
											ENSG00000237574.1	0.934282	1.34032	0.393144	3.40922	0.000651483	0.00681797	ENSG00000237574.1	LINC01856
											ENSG00000267304.1	7.9565	1.18158	0.346596	3.4091	0.000651781	0.00681931	ENSG00000267304.1	AC004637.1
											ENSG00000232520.1	2.05504	1.28996	0.379571	3.39846	0.000677672	0.00703616	ENSG00000232520.1	AC012507.2
											ENSG00000104435.12	12.6952	1.27033	0.374173	3.39504	0.000686183	0.00710357	ENSG00000104435.12	STMN2
											ENSG00000253781.1	3.41088	2.10246	0.619435	3.39415	0.000688417	0.00711971	ENSG00000253781.1	ZNF317P1
											ENSG00000260844.2	1.26598	1.06581	0.314134	3.39284	0.000691719	0.00714223	ENSG00000260844.2	AC055876.4
											ENSG00000259910.1	1.626	1.51585	0.447414	3.38803	0.000703972	0.00724157	ENSG00000259910.1	AC120498.1
											ENSG00000196534.4	1.48508	2.16683	0.639811	3.38668	0.000707444	0.00727374	ENSG00000196534.4	OR9K1P
											ENSG00000235994.4	19.1815	1.37353	0.406088	3.38235	0.000718688	0.00734915	ENSG00000235994.4	HGC6.3
											ENSG00000274330.1	1.32251	2.25549	0.667148	3.38079	0.000722777	0.00738106	ENSG00000274330.1	AL160191.3
											ENSG00000152611.10	239.66	1.12482	0.332758	3.38029	0.00072409	0.00738894	ENSG00000152611.10	CAPSL
											ENSG00000182477.5	2.01223	1.32537	0.392244	3.37894	0.000727655	0.00741116	ENSG00000182477.5	OR2B8P
											ENSG00000249332.1	1.33698	1.79358	0.530918	3.37827	0.000729441	0.00742757	ENSG00000249332.1	AC016651.1
											ENSG00000253623.1	1.20673	1.11359	0.329694	3.37764	0.000731099	0.00743772	ENSG00000253623.1	AC009879.1
											ENSG00000253649.2	35.8243	1.05116	0.311214	3.37763	0.000731143	0.00743772	ENSG00000253649.2	PRSS51
											ENSG00000254290.1	7.46143	1.1108	0.328924	3.37707	0.000732611	0.00744727	ENSG00000254290.1	AC124067.4
											ENSG00000260802.1	3.33983	1.0275	0.304379	3.37572	0.00073624	0.00747517	ENSG00000260802.1	SERTM2
											ENSG00000092054.12	27.3003	1.3084	0.387606	3.3756	0.000736559	0.00747661	ENSG00000092054.12	MYH7
											ENSG00000197210.7	0.739449	1.51167	0.448106	3.37347	0.000742284	0.00752386	ENSG00000197210.7	AP000550.1
											ENSG00000226960.1	0.897524	1.35743	0.402568	3.37192	0.000746469	0.00755541	ENSG00000226960.1	MTCO1P21
											ENSG00000268864.3	3	1.34739	0.399668	3.37128	0.000748208	0.00756976	ENSG00000268864.3	AC011487.2
											ENSG00000239605.7	16.9464	1.00629	0.298826	3.36749	0.000758554	0.00763436	ENSG00000239605.7	STPG4
											ENSG00000143171.11	255.002	1.15522	0.343267	3.36536	0.000764446	0.00768029	ENSG00000143171.11	RXRG
											ENSG00000273115.1	1.8371	1.36123	0.405275	3.35878	0.00078287	0.00781704	ENSG00000273115.1	AP001596.2
											ENSG00000235597.1	6.79062	1.47484	0.439387	3.35658	0.000789137	0.00785547	ENSG00000235597.1	LINC01102
											ENSG00000164076.15	25.1099	1.1443	0.340969	3.35602	0.000790721	0.00786753	ENSG00000164076.15	CAMKV
											ENSG00000277651.1	0.896533	1.45412	0.434319	3.34804	0.000813841	0.00804073	ENSG00000277651.1	AL391261.4
											ENSG00000255916.1	0.572545	2.10168	0.628794	3.3424	0.000830575	0.00816784	ENSG00000255916.1	AC148477.1
											ENSG00000254960.2	1.35358	1.932	0.578706	3.33848	0.000842373	0.00826827	ENSG00000254960.2	KIRREL3-AS2
											ENSG00000251898.1	10.1061	1.15153	0.345074	3.33706	0.000846696	0.0083051	ENSG00000251898.1	SCARNA11
											ENSG00000261729.1	2.33028	1.03065	0.309041	3.33498	0.000853042	0.00835376	ENSG00000261729.1	AL133383.1
											ENSG00000232097.1	3.56029	1.02901	0.308962	3.33055	0.000866745	0.00845657	ENSG00000232097.1	AC079781.3
											ENSG00000280242.1	1.12278	1.01671	0.305355	3.3296	0.000869721	0.00847386	ENSG00000280242.1	AL450226.2
											ENSG00000233048.1	3.23112	1.20729	0.363491	3.32137	0.000895766	0.00867558	ENSG00000233048.1	LINC01722
											ENSG00000218109.5	1.81291	1.8059	0.54393	3.32009	0.000899887	0.0087075	ENSG00000218109.5	KIRREL3-AS3
											ENSG00000171403.8	8.96215	1.09319	0.3295	3.31774	0.000907501	0.00876439	ENSG00000171403.8	KRT9
											ENSG00000254987.1	1.43364	1.19668	0.360745	3.31725	0.000909093	0.00877004	ENSG00000254987.1	AP002989.1
											ENSG00000188257.9	300.628	1.11682	0.336675	3.3172	0.000909258	0.00877004	ENSG00000188257.9	PLA2G2A
											ENSG00000271022.1	0.746432	1.27411	0.384198	3.31628	0.000912249	0.00879086	ENSG00000271022.1	AP002365.1
											ENSG00000230525.4	6.0361	1.03799	0.313218	3.31393	0.000919932	0.00884471	ENSG00000230525.4	LINC01799
											ENSG00000259446.4	3.69675	1.70398	0.514389	3.31263	0.000924217	0.00887816	ENSG00000259446.4	AC055874.1
											ENSG00000241211.1	1.63461	1.01368	0.30634	3.30901	0.000936267	0.00897517	ENSG00000241211.1	IQCJ-SCHIP1-AS1
											ENSG00000256674.1	0.77635	1.02699	0.310509	3.30745	0.000941484	0.00900681	ENSG00000256674.1	AC020549.1
											ENSG00000254938.1	1.47304	2.09757	0.634192	3.30747	0.00094143	0.00900681	ENSG00000254938.1	AP002833.1
											ENSG00000256609.1	1.13465	1.27637	0.386112	3.3057	0.0009474	0.00904513	ENSG00000256609.1	AC084880.3
											ENSG00000201291.1	2.33915	2.20163	0.666011	3.30569	0.000947418	0.00904513	ENSG00000201291.1	RNU1-34P
											ENSG00000249436.1	3.06558	1.58984	0.4813	3.30323	0.000955782	0.00910029	ENSG00000249436.1	AC008780.2
											ENSG00000197632.7	338.711	1.05495	0.319532	3.30154	0.000961554	0.00913465	ENSG00000197632.7	SERPINB2
											ENSG00000180287.15	4.48831	1.02818	0.311493	3.30081	0.000964056	0.00915079	ENSG00000180287.15	PLD5
											ENSG00000204814.5	2.60996	1.08241	0.328072	3.29931	0.000969226	0.00918403	ENSG00000204814.5	AL935212.1
											ENSG00000007306.13	3.53011	1.6374	0.496291	3.29929	0.000969314	0.00918403	ENSG00000007306.13	CEACAM7
											ENSG00000271461.1	0.467419	1.51294	0.458961	3.29645	0.000979162	0.00925819	ENSG00000271461.1	AL109809.4
											ENSG00000230453.8	15.3989	1.24594	0.37798	3.29631	0.000979623	0.00926048	ENSG00000230453.8	ANKRD18B
											ENSG00000177468.6	6.41052	2.03539	0.617594	3.29567	0.00098186	0.00927124	ENSG00000177468.6	OLIG3
											ENSG00000248880.1	0.846982	1.17505	0.357031	3.29117	0.000997728	0.0093854	ENSG00000248880.1	ICE2P1
											ENSG00000281097.1	4.5364	1.08635	0.330229	3.28967	0.00100304	0.00942488	ENSG00000281097.1	LINC01395
											ENSG00000224691.1	1.56156	1.00762	0.306566	3.28679	0.00101338	0.00950636	ENSG00000224691.1	AL133553.1
											ENSG00000215498.7	0.687367	1.45726	0.44363	3.28485	0.00102037	0.00954941	ENSG00000215498.7	FAM230B
											ENSG00000206688.1	1.75608	1.15798	0.352713	3.28306	0.00102685	0.0095931	ENSG00000206688.1	SNORD116-18
											ENSG00000080572.11	20.3523	1.28825	0.392476	3.28236	0.00102941	0.00961272	ENSG00000080572.11	PIH1D3
											ENSG00000256343.6	0.653439	1.62623	0.495963	3.27894	0.00104198	0.00969857	ENSG00000256343.6	AC095350.1
											ENSG00000169393.7	0.796154	2.56856	0.783423	3.27864	0.00104309	0.00970615	ENSG00000169393.7	ELSPBP1
											ENSG00000252131.1	0.437904	1.4493	0.442883	3.27243	0.00106628	0.00986324	ENSG00000252131.1
											ENSG00000186675.6	18.3872	1.09371	0.334783	3.26692	0.00108726	0.0100104	ENSG00000186675.6	MAGEE2
											ENSG00000280660.1	0.831493	1.14614	0.35138	3.26182	0.001107	0.0101532	ENSG00000280660.1	AL157396.1
											ENSG00000101292.7	12.7276	1.26399	0.387625	3.26086	0.00111075	0.0101784	ENSG00000101292.7	PROKR2
											ENSG00000239160.1	0.932697	1.17464	0.361324	3.25093	0.00115028	0.0104548	ENSG00000239160.1
											ENSG00000103449.10	378.213	1.11828	0.344064	3.25022	0.00115318	0.0104788	ENSG00000103449.10	SALL1
											ENSG00000253300.1	0.741724	2.35052	0.723238	3.25	0.00115404	0.0104845	ENSG00000253300.1	AC018541.1
											ENSG00000228476.1	2.48008	1.264	0.389034	3.24906	0.00115785	0.01051	ENSG00000228476.1	CSTP1
											ENSG00000182601.6	4.8311	1.06141	0.326723	3.24867	0.00115948	0.0105221	ENSG00000182601.6	HS3ST4
											ENSG00000187908.14	677.681	1.22265	0.376452	3.24783	0.0011629	0.0105399	ENSG00000187908.14	DMBT1
											ENSG00000175766.10	18.2322	1.03135	0.317749	3.24581	0.00117117	0.0105945	ENSG00000175766.10	EIF4E1B
											ENSG00000205221.11	38.3915	1.07958	0.332867	3.24328	0.00118162	0.0106694	ENSG00000205221.11	VIT
											ENSG00000224394.1	1.69186	1.1713	0.361203	3.24278	0.00118369	0.0106825	ENSG00000224394.1	GPC6-AS2
											ENSG00000202512.1	2.83862	1.03195	0.31833	3.24177	0.00118792	0.0107092	ENSG00000202512.1	RN7SKP230
											ENSG00000204121.2	17.842	1.27887	0.39456	3.24127	0.00118999	0.0107142	ENSG00000204121.2	ECEL1P1
											ENSG00000207093.1	0.840141	1.1371	0.351246	3.23734	0.00120651	0.0108215	ENSG00000207093.1	SNORD116-8
											ENSG00000182177.12	2.48392	1.12	0.346644	3.23097	0.00123369	0.0109982	ENSG00000182177.12	ASB18
											ENSG00000170054.13	2.8724	1.40744	0.435609	3.23098	0.00123368	0.0109982	ENSG00000170054.13	SERPINA9
											ENSG00000259439.2	658.43	1.30825	0.404928	3.23083	0.00123429	0.0109983	ENSG00000259439.2	LINC01833
											ENSG00000100427.14	272.414	1.10821	0.343136	3.22966	0.00123937	0.0110271	ENSG00000100427.14	MLC1
											ENSG00000261462.1	1.06223	1.30585	0.404791	3.22598	0.00125542	0.0111254	ENSG00000261462.1	AC004023.1
											ENSG00000272027.2	1.7371	1.25438	0.389063	3.22409	0.00126372	0.0111669	ENSG00000272027.2	AC073218.2
											ENSG00000240058.3	3.41005	1.31088	0.406625	3.2238	0.00126502	0.0111753	ENSG00000240058.3	ARGFXP1
											ENSG00000267000.1	0.564606	1.45978	0.453157	3.22135	0.00127587	0.0112481	ENSG00000267000.1	AC016229.1
											ENSG00000115844.9	19.5552	1.02314	0.317896	3.21848	0.00128871	0.0113348	ENSG00000115844.9	DLX2
											ENSG00000234206.4	2.65866	1.00166	0.311445	3.21617	0.00129915	0.0114195	ENSG00000234206.4	AL121957.1
											ENSG00000257057.1	18.6956	1.44863	0.450467	3.21585	0.0013006	0.011429	ENSG00000257057.1	C11orf97
											ENSG00000267568.5	5.11229	1.17525	0.365501	3.21544	0.00130243	0.0114392	ENSG00000267568.5	AC016168.2
											ENSG00000253660.1	0.674492	1.9276	0.600011	3.21261	0.00131534	0.0115133	ENSG00000253660.1	AC008464.1
											ENSG00000274230.1	0.971507	1.29865	0.404785	3.20825	0.00133547	0.0116442	ENSG00000274230.1	RF01964
											ENSG00000234460.1	1.26441	1.5152	0.472351	3.20779	0.0013376	0.0116508	ENSG00000234460.1	AL772337.3
											ENSG00000259690.1	1.88542	1.0999	0.343055	3.20618	0.00134509	0.0116991	ENSG00000259690.1	AC107980.1
											ENSG00000253678.1	1.45452	1.21303	0.378702	3.20313	0.00135942	0.0117946	ENSG00000253678.1	AC104964.2
											ENSG00000237419.1	1.81556	1.06685	0.333118	3.20263	0.00136178	0.0118078	ENSG00000237419.1	AL954642.1
											ENSG00000132703.3	1.45898	2.65607	0.829962	3.20024	0.00137315	0.011899	ENSG00000132703.3	APCS
											ENSG00000109208.4	1.56582	2.1609	0.675407	3.19941	0.00137711	0.0119186	ENSG00000109208.4	SMR3A
											ENSG00000206917.1	1.26371	2.59443	0.811168	3.19838	0.00138201	0.0119439	ENSG00000206917.1	RNU1-52P
											ENSG00000184647.9	2.69858	1.17154	0.366309	3.19823	0.00138274	0.0119454	ENSG00000184647.9	PRSS55
											ENSG00000103310.9	0.920446	1.68454	0.52726	3.19489	0.00139884	0.0120475	ENSG00000103310.9	ZP2
											ENSG00000253420.1	2.49373	1.02653	0.321634	3.19161	0.00141481	0.0121478	ENSG00000253420.1	AC103853.1
											ENSG00000228496.1	8.95428	1.18234	0.370612	3.19025	0.00142152	0.0121955	ENSG00000228496.1	AC106875.1
											ENSG00000149021.5	214.84	1.27336	0.399259	3.1893	0.0014262	0.0122282	ENSG00000149021.5	SCGB1A1
											ENSG00000275098.1	0.782158	1.32835	0.416691	3.18786	0.00143332	0.0122708	ENSG00000275098.1
											ENSG00000201822.1	1.48223	1.27546	0.4004	3.18546	0.00144524	0.0123464	ENSG00000201822.1	RNA5SP149
											ENSG00000228639.5	3.46255	1.06481	0.334938	3.17912	0.00147721	0.012561	ENSG00000228639.5	ROCR
											ENSG00000200176.1	8.1937	1.41396	0.445052	3.17706	0.00148775	0.0126183	ENSG00000200176.1	RNU1-19P
											ENSG00000261426.1	1.71127	1.36633	0.430202	3.17602	0.00149311	0.0126504	ENSG00000261426.1	AC144833.1
											ENSG00000235784.2	0.734112	1.2903	0.406879	3.17122	0.00151799	0.0128191	ENSG00000235784.2	HNRNPA1P29
											ENSG00000249421.1	3.48516	1.52107	0.480475	3.16576	0.0015468	0.0129855	ENSG00000249421.1	ADAMTS19-AS1
											ENSG00000212550.1	0.942111	2.2639	0.715525	3.16396	0.00155636	0.0130475	ENSG00000212550.1	RNU1-78P
											ENSG00000200197.1	559.428	2.89833	0.916414	3.16269	0.00156318	0.0130825	ENSG00000200197.1	RNU1-21P
											ENSG00000117983.16	2688.42	1.01786	0.321861	3.16243	0.00156457	0.0130867	ENSG00000117983.16	MUC5B
											ENSG00000169594.11	244.091	1.02136	0.323217	3.15997	0.00157785	0.013165	ENSG00000169594.11	BNC1
											ENSG00000204542.2	270.792	1.1426	0.36168	3.15914	0.00158233	0.0131926	ENSG00000204542.2	C6orf15
											ENSG00000197353.3	1679.66	1.24416	0.39387	3.15881	0.00158413	0.0131991	ENSG00000197353.3	LYPD2
											ENSG00000187492.7	127.295	1.11292	0.35312	3.15168	0.00162332	0.0134646	ENSG00000187492.7	CDHR4
											ENSG00000243601.1	0.618989	1.14154	0.362839	3.14615	0.00165437	0.0136337	ENSG00000243601.1	RPL12P24
											ENSG00000163207.6	3.4747	2.0017	0.636579	3.14447	0.00166386	0.0136932	ENSG00000163207.6	IVL
											ENSG00000273768.1	35.4615	1.06332	0.338232	3.14375	0.00166798	0.0137244	ENSG00000273768.1	RF00003
											ENSG00000234190.1	2.17825	1.28068	0.407555	3.14234	0.00167604	0.0137693	ENSG00000234190.1	AC241644.2
											ENSG00000260071.1	1.19311	1.52545	0.485562	3.14161	0.0016802	0.0137927	ENSG00000260071.1	AC007221.1
											ENSG00000261757.1	2.8555	1.04475	0.332853	3.13879	0.00169649	0.0138806	ENSG00000261757.1	AC005592.1
											ENSG00000182333.13	7.72221	1.3324	0.424779	3.1367	0.0017086	0.0139581	ENSG00000182333.13	LIPF
											ENSG00000251491.2	31.1411	1.00439	0.32036	3.13521	0.00171733	0.0140022	ENSG00000251491.2	OR7E28P
											ENSG00000251249.1	0.809628	1.177	0.375617	3.13351	0.00172727	0.0140616	ENSG00000251249.1	AC097375.3
											ENSG00000256717.1	0.55483	1.46469	0.46843	3.12681	0.00176712	0.0143225	ENSG00000256717.1	AP002991.1
											ENSG00000276778.1	0.744195	1.09357	0.349958	3.12486	0.0017789	0.0144014	ENSG00000276778.1	LINC02227
											ENSG00000110680.11	6.1736	1.20872	0.387338	3.12057	0.001805	0.0145461	ENSG00000110680.11	CALCA
											ENSG00000070193.4	9.69119	1.15668	0.370655	3.12063	0.00180468	0.0145461	ENSG00000070193.4	FGF10
											ENSG00000251218.1	0.601104	1.29935	0.416916	3.11659	0.00182957	0.0146799	ENSG00000251218.1	AC103764.1
											ENSG00000271830.1	9.49258	1.35937	0.436356	3.11529	0.00183766	0.0147218	ENSG00000271830.1	AC012213.4
											ENSG00000185053.11	1.39509	1.66357	0.534443	3.11272	0.00185374	0.0148302	ENSG00000185053.11	SGCZ
											ENSG00000184330.10	38.9825	1.60944	0.517173	3.11199	0.00185831	0.0148563	ENSG00000184330.10	S100A7A
											ENSG00000203785.7	1.36599	1.50756	0.484774	3.10981	0.00187207	0.0149324	ENSG00000203785.7	SPRR2E
											ENSG00000253190.3	1.0167	1.01312	0.325888	3.10881	0.00187841	0.0149716	ENSG00000253190.3	AC084082.1
											ENSG00000279113.1	0.462981	2.24413	0.722267	3.10706	0.00188956	0.0150349	ENSG00000279113.1	AC148477.7
											ENSG00000110975.7	19.4518	1.08868	0.350627	3.10495	0.00190313	0.0151173	ENSG00000110975.7	SYT10
											ENSG00000187783.10	33.8636	1.04001	0.334974	3.10473	0.00190451	0.015124	ENSG00000187783.10	TMEM72
											ENSG00000280643.1	0.71634	1.32601	0.427259	3.10353	0.00191225	0.0151697	ENSG00000280643.1
											ENSG00000254237.4	2.84025	1.16896	0.376986	3.10081	0.00192993	0.0152613	ENSG00000254237.4	AC021242.2
											ENSG00000273706.3	2335.27	1.21428	0.391996	3.09769	0.00195034	0.0153737	ENSG00000273706.3	LHX1
											ENSG00000239677.5	0.707338	1.16759	0.377433	3.0935	0.0019781	0.0155403	ENSG00000239677.5	PDZRN3-AS1
											ENSG00000215262.6	3.93957	1.35306	0.43771	3.09123	0.00199327	0.0156275	ENSG00000215262.6	KCNU1
											ENSG00000187258.12	1.89711	1.12583	0.364299	3.0904	0.00199884	0.0156595	ENSG00000187258.12	NPSR1
											ENSG00000225144.2	1.3675	1.45057	0.470391	3.08376	0.00204405	0.0159192	ENSG00000225144.2	AC018643.1
											ENSG00000170369.3	81.7066	1.03259	0.336191	3.07144	0.00213031	0.0163929	ENSG00000170369.3	CST2
											ENSG00000226869.5	2.22058	1.06529	0.347064	3.06944	0.0021446	0.0164835	ENSG00000226869.5	LHFPL3-AS1
											ENSG00000259664.2	5.87119	1.34739	0.439101	3.06852	0.00215124	0.0165246	ENSG00000259664.2	LINC02254
											ENSG00000207005.1	1.81615	1.03086	0.336224	3.06598	0.00216955	0.0166449	ENSG00000207005.1	RNU1-2
											ENSG00000254896.1	5.32753	1.62341	0.530651	3.05928	0.00221872	0.0169237	ENSG00000254896.1	OPCML-IT1
											ENSG00000260362.1	2.17458	1.30294	0.426555	3.05458	0.00225378	0.0171167	ENSG00000260362.1	AC007218.1
											ENSG00000274017.1	0.641084	1.01819	0.333421	3.05376	0.00225994	0.0171393	ENSG00000274017.1	RF00017
											ENSG00000241175.3	1.99859	1.27126	0.416274	3.05389	0.00225895	0.0171393	ENSG00000241175.3	RN7SL494P
											ENSG00000159763.3	17.522	1.28995	0.422502	3.05312	0.00226478	0.0171669	ENSG00000159763.3	PIP
											ENSG00000198889.4	236.478	1.00556	0.329926	3.04782	0.00230504	0.0173968	ENSG00000198889.4	DCAF12L1
											ENSG00000078328.18	164.402	1.10521	0.363241	3.04264	0.00234514	0.0176332	ENSG00000078328.18	RBFOX1
											ENSG00000279440.1	0.611798	1.29621	0.426156	3.04163	0.00235303	0.0176571	ENSG00000279440.1	AL008638.3
											ENSG00000251001.1	0.540604	1.19134	0.392566	3.03475	0.00240733	0.0179824	ENSG00000251001.1	AC026427.2
											ENSG00000156284.5	22.4219	1.61745	0.53313	3.03388	0.00241434	0.0180156	ENSG00000156284.5	CLDN8
											ENSG00000138083.4	321.086	1.33352	0.43966	3.03308	0.00242075	0.0180571	ENSG00000138083.4	SIX3
											ENSG00000162344.3	124.769	1.38141	0.455635	3.03182	0.00243081	0.0181106	ENSG00000162344.3	FGF19
											ENSG00000160994.3	0.547262	1.45398	0.479602	3.03163	0.00243235	0.0181148	ENSG00000160994.3	CCDC105
											ENSG00000222976.1	0.766428	1.30162	0.429838	3.02816	0.00246048	0.0182658	ENSG00000222976.1	RN7SKP94
											ENSG00000255395.1	2.26492	1.12281	0.370893	3.02732	0.00246736	0.0182951	ENSG00000255395.1	AP001972.4
											ENSG00000244215.1	0.557664	1.38163	0.456507	3.02653	0.00247377	0.0183263	ENSG00000244215.1	LINC02016
											ENSG00000261836.1	0.743319	1.66506	0.551457	3.01939	0.00253283	0.0186591	ENSG00000261836.1
											ENSG00000155897.8	589.539	1.34458	0.445474	3.01831	0.00254187	0.0187035	ENSG00000155897.8	ADCY8
											ENSG00000256654.2	4.18469	1.10664	0.36719	3.01381	0.00257992	0.0189004	ENSG00000256654.2	AC005906.2
											ENSG00000230894.1	1.37216	1.13085	0.37522	3.01384	0.00257965	0.0189004	ENSG00000230894.1	AL133284.1
											ENSG00000228058.1	8.4805	1.01032	0.335353	3.01269	0.00258944	0.0189439	ENSG00000228058.1	LINC01736
											ENSG00000279711.1	8.95548	1.04846	0.348443	3.00898	0.00262125	0.0191236	ENSG00000279711.1	AP004782.1
											ENSG00000125851.8	304.099	1.13535	0.377561	3.00707	0.00263778	0.0192077	ENSG00000125851.8	PCSK2
											ENSG00000276398.1	1.15056	1.17193	0.389889	3.00581	0.00264878	0.0192645	ENSG00000276398.1	RF01970
											ENSG00000199892.2	1.49648	2.37341	0.789721	3.00538	0.00265251	0.0192784	ENSG00000199892.2	RNU1-17P
											ENSG00000259285.1	3.12068	1.2233	0.408347	2.99574	0.00273777	0.0197688	ENSG00000259285.1	AC025431.1
											ENSG00000178107.2	0.901097	1.25102	0.417674	2.9952	0.00274261	0.0197956	ENSG00000178107.2	AL161668.1
											ENSG00000267784.1	1.37132	1.04712	0.349684	2.99448	0.00274911	0.0198269	ENSG00000267784.1	AC010680.1
											ENSG00000224947.1	0.612682	2.37969	0.794896	2.99371	0.00275608	0.0198636	ENSG00000224947.1	VN1R25P
											ENSG00000239997.1	0.65654	1.15313	0.385585	2.9906	0.00278429	0.0200405	ENSG00000239997.1	FCF1P3
											ENSG00000224625.2	0.754049	1.288	0.430678	2.99064	0.00278396	0.0200405	ENSG00000224625.2	TUBB8P6
											ENSG00000096006.10	278.876	1.15096	0.385269	2.98742	0.00281341	0.0202216	ENSG00000096006.10	CRISP3
											ENSG00000168830.7	15.1436	1.09751	0.367526	2.98622	0.00282453	0.0202793	ENSG00000168830.7	HTR1E
											ENSG00000196344.10	1.24679	1.48331	0.496907	2.98509	0.00283496	0.0203453	ENSG00000196344.10	ADH7
											ENSG00000268654.1	5.14682	1.00083	0.336188	2.97699	0.00291091	0.0207563	ENSG00000268654.1	MIMT1
											ENSG00000275542.1	2.92891	1.10303	0.370553	2.97672	0.00291347	0.0207609	ENSG00000275542.1	AC027601.3
											ENSG00000227579.4	19.0035	1.07035	0.359616	2.97637	0.00291682	0.0207612	ENSG00000227579.4	AL122019.1
											ENSG00000266079.3	0.55774	1.01586	0.341298	2.97645	0.00291606	0.0207612	ENSG00000266079.3	SNORA59B
											ENSG00000198914.2	47.9837	1.16679	0.39252	2.97256	0.00295326	0.0209627	ENSG00000198914.2	POU3F3
											ENSG00000125813.12	7.39959	1.18013	0.397596	2.96816	0.00299591	0.0211765	ENSG00000125813.12	PAX1
											ENSG00000112494.8	69.4122	1.00331	0.338484	2.96412	0.00303554	0.0214029	ENSG00000112494.8	UNC93A
											ENSG00000145808.7	28.7957	1.08788	0.367493	2.96026	0.00307378	0.0215896	ENSG00000145808.7	ADAMTS19
											ENSG00000201763.1	0.405383	1.46531	0.49559	2.9567	0.00310951	0.0217681	ENSG00000201763.1	RNA5SP267
											ENSG00000250799.8	1.29797	1.10389	0.373465	2.95581	0.0031185	0.0218154	ENSG00000250799.8	PRODH2
											ENSG00000259543.1	4.22829	1.01402	0.343241	2.95426	0.00313422	0.0218939	ENSG00000259543.1	AC060809.1
											ENSG00000236485.1	1.90129	1.07236	0.363094	2.9534	0.00314295	0.0219362	ENSG00000236485.1	LINC01945
											ENSG00000183303.2	0.495298	1.63066	0.552305	2.95245	0.00315259	0.0219786	ENSG00000183303.2	OR5P2
											ENSG00000279146.1	0.409348	1.33715	0.453002	2.95176	0.00315967	0.022017	ENSG00000279146.1	AC063926.2
											ENSG00000258912.1	0.438259	1.7842	0.604503	2.95151	0.00316222	0.0220239	ENSG00000258912.1	LINC02316
											ENSG00000269883.1	0.886344	1.54306	0.523703	2.94643	0.00321461	0.0222932	ENSG00000269883.1	AC007375.3
											ENSG00000278957.1	1.82464	1.61587	0.549126	2.94263	0.0032544	0.0224989	ENSG00000278957.1	AC012354.3
											ENSG00000204544.5	38.1684	1.18734	0.403495	2.94263	0.00325432	0.0224989	ENSG00000204544.5	MUC21
											ENSG00000250366.2	296.497	1.30193	0.442508	2.94217	0.00325924	0.0225139	ENSG00000250366.2	TUNAR
											ENSG00000280418.1	0.840223	1.26251	0.429174	2.94173	0.0032638	0.0225307	ENSG00000280418.1	AC007326.2
											ENSG00000267209.4	1.01924	1.41898	0.482443	2.94123	0.00326913	0.0225601	ENSG00000267209.4	LINC01897
											ENSG00000229269.1	0.736582	1.48168	0.504052	2.93955	0.00328694	0.0226276	ENSG00000229269.1	AL451048.1
											ENSG00000256193.4	0.673828	1.7459	0.596463	2.92708	0.0034216	0.0232814	ENSG00000256193.4	LINC00507
											ENSG00000226558.1	0.696344	1.04109	0.355759	2.9264	0.00342908	0.0233285	ENSG00000226558.1	AL590383.1
											ENSG00000280344.1	2.57271	1.23465	0.42216	2.92459	0.00344909	0.0234268	ENSG00000280344.1	AC009166.2
											ENSG00000241926.1	1.36749	1.02247	0.349625	2.92448	0.00345037	0.0234318	ENSG00000241926.1	MTCO1P55
											ENSG00000200361.1	1.71818	1.06317	0.363675	2.92342	0.00346212	0.0234889	ENSG00000200361.1	RF00019
											ENSG00000223335.1	0.924707	1.4238	0.487324	2.92168	0.00348154	0.0235828	ENSG00000223335.1	RNU6-603P
											ENSG00000234692.1	6.27983	1.21999	0.417613	2.92133	0.0034854	0.0235947	ENSG00000234692.1	AL355601.1
											ENSG00000201059.1	1.81934	1.4206	0.486812	2.91818	0.00352083	0.0237917	ENSG00000201059.1	RNA5SP336
											ENSG00000234626.1	1.23568	1.08462	0.372269	2.91354	0.00357356	0.0240364	ENSG00000234626.1	AL021937.3
											ENSG00000242107.2	0.741226	1.39906	0.481131	2.90786	0.00363915	0.0243589	ENSG00000242107.2	LINC01100
											ENSG00000280696.1	1.84917	1.12082	0.385472	2.90765	0.00364157	0.0243697	ENSG00000280696.1
											ENSG00000173389.14	1.31325	1.01142	0.347918	2.90707	0.00364836	0.0244074	ENSG00000173389.14	IQCF1
											ENSG00000270058.1	0.520203	1.53058	0.526959	2.90455	0.00367782	0.0245345	ENSG00000270058.1	AC040170.1
											ENSG00000268873.1	0.53669	1.23918	0.426713	2.90401	0.0036842	0.0245666	ENSG00000268873.1	AC022601.1
											ENSG00000280922.1	0.516356	1.56108	0.538241	2.90033	0.00372768	0.0247693	ENSG00000280922.1
											ENSG00000231648.1	1.33585	1.35618	0.468337	2.89574	0.00378271	0.025009	ENSG00000231648.1	LINC01698
											ENSG00000243621.1	0.65684	1.12205	0.387746	2.89378	0.00380634	0.0251416	ENSG00000243621.1	AC003989.2
											ENSG00000228355.1	2.57134	1.20653	0.417371	2.89079	0.00384273	0.025291	ENSG00000228355.1	BX322559.1
											ENSG00000185823.3	6.91905	1.1068	0.383507	2.88599	0.0039018	0.0256119	ENSG00000185823.3	NPAP1
											ENSG00000237906.1	1.4087	1.22347	0.424035	2.8853	0.00391042	0.0256525	ENSG00000237906.1	MUPP
											ENSG00000254789.1	1.95522	1.17066	0.405842	2.88452	0.00392015	0.0257044	ENSG00000254789.1	AC073172.1
											ENSG00000230368.2	73.4769	1.18224	0.409897	2.88424	0.00392353	0.0257186	ENSG00000230368.2	FAM41C
											ENSG00000263450.1	1.48	1.66998	0.579267	2.88292	0.0039401	0.0258031	ENSG00000263450.1	AC090371.1
											ENSG00000273853.1	3.44487	1.18474	0.411264	2.88073	0.00396754	0.0259546	ENSG00000273853.1	AC023158.2
											ENSG00000222987.1	1.0484	1.24093	0.43086	2.88012	0.00397518	0.0259885	ENSG00000222987.1	RN7SKP68
											ENSG00000157131.10	0.979108	1.45836	0.506553	2.87898	0.00398959	0.0260585	ENSG00000157131.10	C8A
											ENSG00000278928.1	0.707949	1.40468	0.48802	2.87833	0.00399791	0.0261048	ENSG00000278928.1	AC136621.1
											ENSG00000251292.1	0.966177	1.10071	0.382667	2.87642	0.00402209	0.026207	ENSG00000251292.1	ERVH-1
											ENSG00000272020.1	11.4509	1.98656	0.690756	2.87591	0.0040286	0.0262362	ENSG00000272020.1	RNU1-30P
											ENSG00000235029.1	2.31814	1.15658	0.402256	2.87525	0.00403713	0.0262756	ENSG00000235029.1	MNX1-AS2
											ENSG00000256315.1	1.15751	1.01805	0.354586	2.87109	0.00409063	0.0265501	ENSG00000256315.1	AP000462.2
											ENSG00000256064.1	1.5198	1.10579	0.385221	2.87054	0.00409775	0.0265881	ENSG00000256064.1	AC063926.1
											ENSG00000231911.1	0.680841	1.10674	0.386239	2.86542	0.00416458	0.0269431	ENSG00000231911.1	TPRKBP1
											ENSG00000248294.1	0.868018	1.81554	0.633809	2.86449	0.00417678	0.0269854	ENSG00000248294.1	AC008780.1
											ENSG00000269935.1	4.39529	1.43597	0.501442	2.86367	0.00418761	0.0270413	ENSG00000269935.1	AC092720.2
											ENSG00000229949.1	0.475611	1.05217	0.367482	2.86317	0.00419421	0.027063	ENSG00000229949.1	AC005094.1
											ENSG00000217929.3	0.48795	1.26577	0.44209	2.86315	0.0041945	0.027063	ENSG00000217929.3	CICP18
											ENSG00000203859.8	24.7587	1.05033	0.367144	2.8608	0.00422572	0.027197	ENSG00000203859.8	HSD3B2
											ENSG00000200528.1	0.442878	1.49388	0.522581	2.85865	0.0042545	0.0273239	ENSG00000200528.1	RNU6-1331P
											ENSG00000227947.1	1.5963	1.6194	0.56696	2.85629	0.00428621	0.0274524	ENSG00000227947.1	LINC01738
											ENSG00000226542.1	1.68931	1.20045	0.420518	2.8547	0.00430778	0.027553	ENSG00000226542.1	AC114814.1
											ENSG00000254794.1	0.484061	1.6437	0.575904	2.85413	0.00431549	0.0275939	ENSG00000254794.1	AP000676.1
											ENSG00000250821.1	1.00756	1.23661	0.433397	2.85329	0.00432692	0.0276294	ENSG00000250821.1	EXOC1L
											ENSG00000214252.4	0.579008	1.23392	0.432496	2.85302	0.00433064	0.0276364	ENSG00000214252.4	AZGP1P2
											ENSG00000255311.4	0.387076	1.20775	0.4234	2.85251	0.0043375	0.0276718	ENSG00000255311.4	AP002370.2
											ENSG00000270403.1	1.5805	1.06184	0.372313	2.852	0.00434452	0.0277082	ENSG00000270403.1	AP001554.1
											ENSG00000259104.2	3.0042	1.10772	0.388579	2.8507	0.00436232	0.0278007	ENSG00000259104.2	PTCSC3
											ENSG00000278775.1	72.9472	1.41022	0.49515	2.84806	0.00439864	0.0279815	ENSG00000278775.1	RF01518
											ENSG00000229495.1	0.41639	1.27152	0.446669	2.84667	0.00441797	0.0280791	ENSG00000229495.1	AL450327.1
											ENSG00000196767.6	2.68062	2.08328	0.732215	2.84517	0.00443876	0.0281816	ENSG00000196767.6	POU3F4
											ENSG00000253784.1	1.4676	1.87209	0.659841	2.83718	0.00455138	0.0287067	ENSG00000253784.1	AC090735.1
											ENSG00000236627.1	0.536471	1.6538	0.582958	2.83691	0.00455529	0.0287227	ENSG00000236627.1	AL590302.2
											ENSG00000231148.1	0.525098	1.17652	0.415306	2.8329	0.0046128	0.0290074	ENSG00000231148.1	HMGB1P7
											ENSG00000218424.2	0.528238	1.32663	0.468411	2.83219	0.00462301	0.02905	ENSG00000218424.2	NDUFS5P1
											ENSG00000206908.1	32.0797	1.64356	0.580326	2.83213	0.00462396	0.0290516	ENSG00000206908.1	RNU1-136P
											ENSG00000239021.1	1.30383	1.02077	0.360865	2.82868	0.00467407	0.0292747	ENSG00000239021.1	RNA5SP246
											ENSG00000275927.1	0.912639	1.02957	0.364341	2.82583	0.00471584	0.0294578	ENSG00000275927.1	AC009152.1
											ENSG00000178363.4	14.4069	1.01575	0.359583	2.8248	0.00473101	0.0295222	ENSG00000178363.4	CALML3
											ENSG00000275443.1	0.9479	1.12298	0.398171	2.82035	0.00479707	0.0298374	ENSG00000275443.1	AC012409.2
											ENSG00000248634.1	1.20586	1.19699	0.424486	2.81986	0.00480442	0.0298639	ENSG00000248634.1	AC008588.1
											ENSG00000260725.1	21.8602	1.06211	0.37694	2.81772	0.00483663	0.0300111	ENSG00000260725.1	AC005307.1
											ENSG00000170419.9	1.38307	1.52908	0.542988	2.81605	0.00486176	0.030142	ENSG00000170419.9	VSTM2A
											ENSG00000265780.1	0.813991	1.11062	0.394515	2.81514	0.00487554	0.030192	ENSG00000265780.1
											ENSG00000241791.3	0.387019	1.32985	0.472658	2.81357	0.00489953	0.0303095	ENSG00000241791.3	RN7SL817P
											ENSG00000259043.1	0.594144	1.18817	0.422758	2.81051	0.00494626	0.0305136	ENSG00000259043.1	BRD7P1
											ENSG00000265554.1	0.738725	1.28218	0.456389	2.80941	0.00496321	0.0305869	ENSG00000265554.1	AP005271.1
											ENSG00000125514.8	0.520623	1.5298	0.544776	2.80813	0.00498307	0.0306735	ENSG00000125514.8	LINC00029
											ENSG00000238554.1	10.0942	1.13567	0.405039	2.80386	0.00504956	0.0309537	ENSG00000238554.1	RNU1-88P
											ENSG00000279047.2	4.50106	1.18219	0.421856	2.80236	0.00507307	0.031048	ENSG00000279047.2	AC244517.5
											ENSG00000253974.4	0.881351	2.52234	0.90433	2.78918	0.0052841	0.0319719	ENSG00000253974.4	NRG1-IT1
											ENSG00000280396.1	0.599083	1.09447	0.392557	2.78805	0.00530266	0.0320566	ENSG00000280396.1	AC114546.4
											ENSG00000229255.1	0.391574	2.15614	0.77361	2.78712	0.00531795	0.0320985	ENSG00000229255.1	AC138089.1
											ENSG00000231210.2	2.38465	1.00918	0.362228	2.78604	0.00533557	0.0321673	ENSG00000231210.2	LINC01510
											ENSG00000167612.11	33.227	1.00649	0.361493	2.78426	0.00536499	0.0322947	ENSG00000167612.11	ANKRD33
											ENSG00000235751.3	1.51418	1.03477	0.372311	2.77933	0.00544714	0.0327007	ENSG00000235751.3
											ENSG00000253871.1	0.769085	1.78682	0.643164	2.77816	0.00546671	0.0327902	ENSG00000253871.1	AC068075.1
											ENSG00000077279.15	2.53021	1.2399	0.447693	2.76954	0.00561356	0.0334335	ENSG00000077279.15	DCX
											ENSG00000172967.7	0.793625	1.17363	0.423971	2.76818	0.00563705	0.0335403	ENSG00000172967.7	XKR3
											ENSG00000251419.1	0.932614	1.42557	0.515093	2.76759	0.00564717	0.0335863	ENSG00000251419.1	AC108120.3
											ENSG00000264660.2	1.93597	1.68149	0.607839	2.76634	0.00566891	0.0336877	ENSG00000264660.2	AC107926.1
											ENSG00000238297.2	1.98708	1.06433	0.38502	2.76436	0.00570342	0.0338256	ENSG00000238297.2	RF00012
											ENSG00000258548.4	14.0643	1.18939	0.430279	2.76422	0.00570586	0.0338258	ENSG00000258548.4	LINC00645
											ENSG00000207196.1	1.76803	1.26974	0.459336	2.76429	0.00570469	0.0338258	ENSG00000207196.1	RF00019
											ENSG00000238207.1	1.67832	1.03211	0.373877	2.76056	0.00577029	0.0341359	ENSG00000238207.1	AC009312.1
											ENSG00000199846.1	2.8426	1.36471	0.49491	2.75749	0.00582469	0.0343662	ENSG00000199846.1	RNU1-72P
											ENSG00000131951.9	18.0092	1.01281	0.367474	2.75615	0.0058487	0.0344655	ENSG00000131951.9	LRRC9
											ENSG00000243137.6	7.53418	1.19942	0.436515	2.74772	0.00600109	0.035137	ENSG00000243137.6	PSG4
											ENSG00000267636.1	0.640893	1.20537	0.43886	2.74661	0.00602155	0.0352226	ENSG00000267636.1	AC008992.1
											ENSG00000172551.9	47.0976	1.00367	0.365555	2.74561	0.00603987	0.0352994	ENSG00000172551.9	MUCL1
											ENSG00000280089.1	1.80932	1.23478	0.450003	2.74393	0.00607088	0.0354473	ENSG00000280089.1	AP000590.1
											ENSG00000261392.1	0.443694	1.10202	0.401909	2.74197	0.00610728	0.0356028	ENSG00000261392.1	AC087190.2
											ENSG00000255226.1	3.95636	1.11848	0.408694	2.73671	0.00620578	0.036001	ENSG00000255226.1	AC044839.3
											ENSG00000207154.1	2.91014	1.92099	0.702264	2.73542	0.00623008	0.0360875	ENSG00000207154.1	RNU1-46P
											ENSG00000215296.8	1.15679	1.20879	0.442249	2.73327	0.0062708	0.0362587	ENSG00000215296.8	TMCO5B
											ENSG00000272780.4	1.27042	1.03405	0.378519	2.73184	0.00629826	0.036361	ENSG00000272780.4	AC233702.9
											ENSG00000221132.1	0.601737	1.00492	0.367858	2.73181	0.00629883	0.036361	ENSG00000221132.1
											ENSG00000237986.2	0.763938	1.24173	0.455397	2.7267	0.00639703	0.036767	ENSG00000237986.2	CELF2-AS2
											ENSG00000271201.1	2.1911	1.90018	0.697543	2.72411	0.00644752	0.0370069	ENSG00000271201.1	AC247036.1
											ENSG00000261411.1	3.89594	1.0478	0.384862	2.72252	0.00647856	0.0371446	ENSG00000261411.1	AL161938.1
											ENSG00000211491.2	1.1608	1.00119	0.36796	2.72091	0.00651028	0.0372644	ENSG00000211491.2	MIR320D1
											ENSG00000268038.1	3.0485	1.28498	0.472576	2.71909	0.00654611	0.0374268	ENSG00000268038.1	LINC01785
											ENSG00000259415.1	0.495669	1.02546	0.377299	2.71789	0.00657004	0.0375061	ENSG00000259415.1	AC012291.1
											ENSG00000279567.1	0.63389	1.04143	0.383287	2.7171	0.0065856	0.0375443	ENSG00000279567.1	AC005703.5
											ENSG00000248834.2	0.462257	1.43661	0.529817	2.71152	0.00669758	0.0380132	ENSG00000248834.2	MARK2P5
											ENSG00000184945.12	6.893	1.1675	0.430857	2.70973	0.00673388	0.0381731	ENSG00000184945.12	AQP12A
											ENSG00000036828.12	51.0243	1.04218	0.384829	2.70817	0.00676556	0.0382962	ENSG00000036828.12	CASR
											ENSG00000164458.8	2.21768	1.32461	0.489975	2.70342	0.00686297	0.0387075	ENSG00000164458.8	TBXT
											ENSG00000238773.1	0.513909	1.19168	0.44213	2.69532	0.00703207	0.0394007	ENSG00000238773.1
											ENSG00000236856.1	1.79304	1.11895	0.415252	2.69462	0.00704691	0.0394603	ENSG00000236856.1	AC105393.2
											ENSG00000264618.2	0.917797	1.14831	0.426441	2.69278	0.00708594	0.0396134	ENSG00000264618.2	RN7SL732P
											ENSG00000223859.1	1.15954	1.11089	0.413783	2.68472	0.007259	0.040356	ENSG00000223859.1	AC007403.1
											ENSG00000224942.1	0.417781	1.40764	0.524512	2.68372	0.00728073	0.0404478	ENSG00000224942.1	AL137014.1
											ENSG00000210181.1	0.453422	1.3144	0.490606	2.67914	0.0073812	0.0408019	ENSG00000210181.1	RNU6ATAC4P
											ENSG00000164007.9	198.494	1.11913	0.417745	2.67899	0.00738453	0.040815	ENSG00000164007.9	CLDN19
											ENSG00000233129.1	0.438045	1.22546	0.45809	2.67516	0.00746935	0.0411752	ENSG00000233129.1	AL117351.1
											ENSG00000227920.2	0.918976	1.14399	0.42783	2.67393	0.0074968	0.0412681	ENSG00000227920.2	AL353597.1
											ENSG00000221579.1	0.684604	1.11182	0.416128	2.67183	0.00754392	0.0414239	ENSG00000221579.1
											ENSG00000275718.1	1.70264	1.2093	0.452828	2.67054	0.00757292	0.0415139	ENSG00000275718.1	CCL15
											ENSG00000237654.4	0.463724	1.35492	0.510231	2.65551	0.00791885	0.0428649	ENSG00000237654.4	AP003025.2
											ENSG00000234120.1	0.520029	1.26148	0.475524	2.65282	0.00798218	0.0430972	ENSG00000234120.1	AF228730.2
											ENSG00000250884.1	0.554076	1.5584	0.587764	2.6514	0.00801588	0.043235	ENSG00000250884.1	OR7E85P
											ENSG00000267073.1	2.78775	1.07075	0.403984	2.65047	0.00803795	0.0433429	ENSG00000267073.1	AC005256.1
											ENSG00000275620.1	43.0433	1.0645	0.401669	2.65018	0.00804488	0.0433712	ENSG00000275620.1	AL121827.2
											ENSG00000229240.6	1.16779	1.04713	0.395244	2.64932	0.00806551	0.0434527	ENSG00000229240.6	LINC00710
											ENSG00000235660.1	0.716428	1.03672	0.391498	2.64807	0.00809517	0.0435791	ENSG00000235660.1	LINC00345
											ENSG00000263729.1	1.42745	1.49676	0.565623	2.64621	0.00814003	0.043776	ENSG00000263729.1	AC087393.1
											ENSG00000253596.1	2.10723	1.28977	0.487538	2.64547	0.00815765	0.0438372	ENSG00000253596.1	AC103952.1
											ENSG00000274759.1	0.415652	1.15073	0.435046	2.64508	0.00816711	0.0438769	ENSG00000274759.1	RNA5SP527
											ENSG00000211626.2	0.800285	1.74743	0.660999	2.64362	0.00820256	0.044017	ENSG00000211626.2	IGKV6D-41
											ENSG00000256904.1	0.882435	1.21853	0.461858	2.63831	0.00833194	0.0445471	ENSG00000256904.1	A2ML1-AS2
											ENSG00000230575.1	0.498291	1.24911	0.473568	2.63766	0.00834805	0.0446219	ENSG00000230575.1	AC013286.1
											ENSG00000275213.1	0.437982	1.05821	0.401587	2.63506	0.00841231	0.0448802	ENSG00000275213.1	RF00017
											ENSG00000262558.1	6.06004	1.00879	0.383236	2.63229	0.00848109	0.0451502	ENSG00000262558.1	AC129507.3
											ENSG00000278099.1	1.31099	1.24205	0.472511	2.62862	0.0085732	0.0455028	ENSG00000278099.1	RF00003
											ENSG00000233455.2	0.995738	1.01829	0.387407	2.62847	0.00857703	0.045506	ENSG00000233455.2	AL035414.1
											ENSG00000258827.2	0.500654	1.20022	0.456645	2.62835	0.00858007	0.0455164	ENSG00000258827.2	AL079304.1
											ENSG00000272963.1	0.896895	1.06894	0.407135	2.62552	0.00865165	0.0458098	ENSG00000272963.1	OR7A19P
											ENSG00000278146.1	0.43643	1.16289	0.443595	2.62152	0.00875386	0.0462004	ENSG00000278146.1	AC012409.4
											ENSG00000262294.1	6.89426	1.04069	0.397319	2.61927	0.00881181	0.0464173	ENSG00000262294.1	AC129507.2
											ENSG00000279358.1	0.706069	1.48636	0.568118	2.61628	0.00888935	0.0467635	ENSG00000279358.1	AP002833.3
											ENSG00000265863.1	0.426856	1.47113	0.562459	2.61553	0.00890892	0.046849	ENSG00000265863.1	AC007923.2
											ENSG00000202187.1	0.527863	1.14914	0.43982	2.61275	0.00898181	0.0470973	ENSG00000202187.1	RNA5SP355
											ENSG00000272163.1	1.55781	1.13246	0.434355	2.60722	0.00912803	0.0475922	ENSG00000272163.1	AF106564.1
											ENSG00000203527.2	1.00094	1.04722	0.402413	2.60234	0.00925905	0.048042	ENSG00000203527.2	Z99756.1
											ENSG00000224648.1	0.414219	1.0698	0.411116	2.60219	0.00926302	0.0480528	ENSG00000224648.1	LINC01627
											ENSG00000225657.2	1.52377	1.1082	0.425882	2.60213	0.00926475	0.0480558	ENSG00000225657.2	LINC01716
											ENSG00000252523.1	0.627045	1.146	0.44065	2.6007	0.00930329	0.0481552	ENSG00000252523.1	RNU6-267P
											ENSG00000254177.1	0.410842	1.1925	0.458814	2.59908	0.00934727	0.0482704	ENSG00000254177.1	AC079209.2
											ENSG00000259671.1	0.555981	1.29726	0.499314	2.59808	0.00937476	0.048371	ENSG00000259671.1	MTCYBP23
											ENSG00000201821.1	0.529891	1.14501	0.440884	2.59708	0.0094021	0.0484611	ENSG00000201821.1	RNU4-9P
											ENSG00000252846.1	0.490712	1.34997	0.520264	2.59477	0.00946546	0.0486924	ENSG00000252846.1
											ENSG00000223502.1	1.22483	1.01186	0.390369	2.59206	0.00954042	0.0489782	ENSG00000223502.1	AL731537.1
											ENSG00000234418.1	0.896993	1.05792	0.408703	2.58848	0.00964008	0.0494019	ENSG00000234418.1	AC015983.2
											ENSG00000233639.4	3.8891	2.03473	0.787068	2.5852	0.00973229	0.0497296	ENSG00000233639.4	LINC01158
